# Supplementary material for: Virus-Targeted Transcriptomic Analyses Implicate Ranaviral Interaction with Host Interferon Response in Frog Virus 3-Infected Frog Tissues
Source: Viruses. 2021 Jul 9;13(7):1325. doi: 10.3390/v13071325 (PMC8309979; doi:10.3390/v13071325)
Supplement: Supplementary file 1 [file viruses-13-01325-s001.zip]

Archive with 2 entries (2 files):
- Supplemental File S1.xlsx
- viruses-1269056-supplementary.pdf
