# Supplementary material for: Virus-Targeted Transcriptomic Analyses Implicate Ranaviral Interaction with Host Interferon Response in Frog Virus 3-Infected Frog Tissues
Source: Viruses. 2021 Jul 9;13(7):1325. doi: 10.3390/v13071325 (PMC8309979; doi:10.3390/v13071325)
Supplement: Supplementary file 1 [file viruses-13-01325-s001.zip › Supplemental File S1.xlsx]

## Sheet: FV3ORF prediction
FGENESV: Prediction of potential genes in viral genomes																					FGENESV0: Prediction of potential genes in viral genomes
Time: Tue Jan 1 00:00:00 2005																					Time: Tue Jan 1 00:00:00 2005
Seq name: NC_005946.1 Frog virus 3, complete genome																					Seq name: NC_005946.1 Frog virus 3, complete genome
Length of sequence - 105903 bp																					Length of sequence - 105903 bp
Number of predicted genes - 100																					Number of predicted genes - 120
N S Start End Score											N	S		Start		End	Score				N S Start End Score
1 + CDS 272 - 1042 1088											1	+	CDS	272	-	1042	1088				1 + CDS 272 - 1042 771
2 - CDS 1649 - 2611 1119											2	-	CDS	1649	-	2611	1119				2 - CDS 1649 - 2611 963
3 - CDS 2649 - 3488 1209											3	-	CDS	2649	-	3488	1209				3 - CDS 2649 - 3488 840
4 + CDS 3418 - 4734 1590											4	+	CDS	3418	-	4734	1590				4 + CDS 3418 - 4734 1317
5 + CDS 4775 - 4957 143											5	+	CDS	4775	-	4957	143				5 + CDS 5390 - 6004 615
6 + CDS 5390 - 6004 323											6	+	CDS	5390	-	6004	323				6 + CDS 6007 - 6234 228
7 + CDS 6007 - 6234 359											7	+	CDS	6007	-	6234	359				7 - CDS 6826 - 7035 210
8 - CDS 6819 - 6968 173											8	-	CDS	6819	-	6968	173				8 - CDS 6995 - 7423 429
9 - CDS 6995 - 7423 317											9	-	CDS	6995	-	7423	317				9 + CDS 7503 - 11384 3882
10 + CDS 7503 - 11384 4725											10	+	CDS	7503	-	11384	4725				10 + CDS 11618 - 12226 609
11 - CDS 11753 - 14599 4183											11	-	CDS	11753	-	14599	4183				11 - CDS 11753 - 14599 2847
12 + CDS 14615 - 15028 424											12	+	CDS	14615	-	15028	424				12 + CDS 14615 - 15028 414
13 + CDS 15378 - 15590 289											13	+	CDS	15378	-	15590	289				13 - CDS 14685 - 15092 408
14 - CDS 15656 - 16549 1188											14	-	CDS	15656	-	16549	1188				14 + CDS 15378 - 15590 213
15 + CDS 17311 - 17670 531											15	+	CDS	17311	-	17670	531				15 - CDS 15656 - 16549 894
16 + CDS 17766 - 18734 1337											16	+	CDS	17766	-	18734	1337				16 + CDS 17090 - 17296 207
17 - CDS 19098 - 20045 909											17	-	CDS	19098	-	20045	909				17 + CDS 17311 - 17670 360
18 - CDS 20082 - 21590 2403											18	-	CDS	20082	-	21590	2403				18 + CDS 17766 - 18734 969
19 + CDS 20365 - 21144 458											19	+	CDS	20365	-	21144	458				19 + CDS 19014 - 19841 828
20 - CDS 21628 - 21864 410											20	-	CDS	21628	-	21864	410				20 - CDS 19098 - 20045 948
21 + CDS 21916 - 24471 2587											21	+	CDS	21916	-	24471	2587				21 - CDS 20082 - 21590 1509
22 - CDS 22614 - 23129 354											22	-	CDS	22614	-	23129	354				22 + CDS 20365 - 21144 780
23 + CDS 24519 - 24965 481											23	+	CDS	24519	-	24965	481				23 + CDS 21653 - 22105 453
24 - CDS 25202 - 25861 1012											24	-	CDS	25202	-	25861	1012				24 + CDS 21916 - 24471 2556
25 + CDS 25991 - 28912 3944											25	+	CDS	25991	-	28912	3944				25 - CDS 22614 - 23129 516
26 - CDS 27685 - 28311 386											26	-	CDS	27685	-	28311	386				26 + CDS 24519 - 24965 447
27 + CDS 29290 - 30438 1205											27	+	CDS	29290	-	30438	1205				27 - CDS 25202 - 25861 660
28 + CDS 30821 - 31918 1143											28	+	CDS	30821	-	31918	1143				28 + CDS 25991 - 28912 2922
29 + CDS 32112 - 32900 989											29	+	CDS	32112	-	32900	989				29 - CDS 27685 - 28311 627
30 + CDS 32967 - 33197 252											30	+	CDS	32967	-	33197	252				30 + CDS 29290 - 30438 1149
31 + CDS 33728 - 36640 3362											31	+	CDS	33728	-	36640	3362				31 + CDS 30821 - 31918 1098
32 + CDS 36689 - 37177 535											32	+	CDS	36689	-	37177	535				32 + CDS 31966 - 32196 231
33 + CDS 37314 - 37574 286											33	+	CDS	37314	-	37574	286				33 + CDS 32112 - 32900 789
34 + CDS 38068 - 38487 323											34	+	CDS	38068	-	38487	323				34 - CDS 32986 - 33339 354
35 + CDS 38537 - 40426 1412											35	+	CDS	38537	-	40426	1412				35 + CDS 33728 - 36640 2913
36 - CDS 38635 - 39102 175											36	-	CDS	38635	-	39102	175				36 - CDS 35189 - 36637 1449
37 + CDS 40509 - 40700 224											37	+	CDS	40509	-	40700	224				37 + CDS 36689 - 37177 489
38 + CDS 40844 - 41164 339											38	+	CDS	40844	-	41164	339				38 - CDS 37356 - 37652 297
39 + CDS 41258 - 41578 296											39	+	CDS	41258	-	41578	296				39 + CDS 38068 - 38487 420
40 + CDS 41633 - 41908 240											40	+	CDS	41633	-	41908	240				40 - CDS 38212 - 38628 417
41 + CDS 42749 - 43378 804											41	+	CDS	42749	-	43378	804				41 + CDS 38537 - 40426 1890
42 + CDS 43519 - 45216 2152											42	+	CDS	43519	-	45216	2152				42 - CDS 38635 - 39102 468
43 + CDS 45322 - 45672 250											43	+	CDS	45322	-	45672	250				43 + CDS 40844 - 41164 321
44 + CDS 45761 - 46309 426											44	+	CDS	45761	-	46309	426				44 - CDS 41256 - 41717 462
45 + CDS 46691 - 50188 4406											45	+	CDS	46691	-	50188	4406				45 - CDS 41730 - 42353 624
46 - CDS 50684 - 50941 153											46	-	CDS	50684	-	50941	153				46 + CDS 42749 - 43378 630
47 - CDS 51938 - 52348 528											47	-	CDS	51938	-	52348	528				47 + CDS 43519 - 45216 1698
48 - CDS 53093 - 53509 548											48	-	CDS	53093	-	53509	548				48 + CDS 45322 - 45672 351
49 - CDS 53512 - 53763 274											49	-	CDS	53512	-	53763	274				49 + CDS 45761 - 46309 549
50 - CDS 53872 - 54621 748											50	-	CDS	53872	-	54621	748				50 + CDS 46495 - 46785 291
51 - CDS 54770 - 55459 340											51	-	CDS	54770	-	55459	340				51 + CDS 46691 - 50188 3498
52 + CDS 55539 - 57224 1946											52	+	CDS	55539	-	57224	1946				52 - CDS 50104 - 50316 213
53 - CDS 57481 - 58548 1372											53	-	CDS	57481	-	58548	1372				53 - CDS 50684 - 50941 258
54 + CDS 58886 - 60454 1904											54	+	CDS	58886	-	60454	1904				54 + CDS 50940 - 51455 516
55 - CDS 60704 - 61024 345											55	-	CDS	60704	-	61024	345				55 - CDS 51550 - 51810 261
56 - CDS 60937 - 62232 1445											56	-	CDS	60937	-	62232	1445				56 - CDS 51938 - 52348 411
57 - CDS 62240 - 62389 135											57	-	CDS	62240	-	62389	135				57 + CDS 52415 - 52753 339
58 + CDS 62426 - 62830 626											58	+	CDS	62426	-	62830	626				58 - CDS 52723 - 52968 246
59 + CDS 62871 - 64367 1884											59	+	CDS	62871	-	64367	1884				59 - CDS 53093 - 53509 417
60 + CDS 64819 - 65373 726											60	+	CDS	64819	-	65373	726				60 - CDS 53512 - 53763 252
61 - CDS 65956 - 67014 1405											61	-	CDS	65956	-	67014	1405				61 - CDS 53872 - 54621 750
62 + CDS 67176 - 70217 4541											62	+	CDS	67176	-	70217	4541				62 - CDS 54770 - 55459 690
63 - CDS 70851 - 74516 4295											63	-	CDS	70851	-	74516	4295				63 + CDS 55539 - 57224 1686
64 + CDS 74242 - 74778 706											64	+	CDS	74242	-	74778	706				64 - CDS 57481 - 58548 1068
65 + CDS 74895 - 75389 676											65	+	CDS	74895	-	75389	676				65 + CDS 58886 - 60454 1569
66 + CDS 75529 - 75816 384											66	+	CDS	75529	-	75816	384				66 - CDS 59162 - 60037 876
67 - CDS 76209 - 76373 215											67	-	CDS	76209	-	76373	215				67 - CDS 60704 - 61024 321
68 - CDS 76370 - 76921 313											68	-	CDS	76370	-	76921	313				68 - CDS 60937 - 62232 1296
69 - CDS 76976 - 78139 1280											69	-	CDS	76976	-	78139	1280				69 + CDS 61081 - 62220 1140
70 - CDS 78461 - 78727 253											70	-	CDS	78461	-	78727	253				70 + CDS 62320 - 62757 438
71 + CDS 78845 - 79111 463											71	+	CDS	78845	-	79111	463				71 + CDS 62426 - 62830 405
72 + CDS 79129 - 79503 568											72	+	CDS	79129	-	79503	568				72 + CDS 62871 - 64367 1497
73 + CDS 79543 - 79776 335											73	+	CDS	79543	-	79776	335				73 + CDS 64692 - 65405 714
74 + CDS 79820 - 79954 104											74	+	CDS	79820	-	79954	104				74 + CDS 64819 - 65373 555
75 + CDS 80061 - 80543 591											75	+	CDS	80061	-	80543	591				75 - CDS 65956 - 67014 1059
76 - CDS 80997 - 81971 1210											76	-	CDS	80997	-	81971	1210				76 + CDS 66460 - 67080 621
77 - CDS 82146 - 83258 1226											77	-	CDS	82146	-	83258	1226				77 + CDS 67176 - 70217 3042
78 + CDS 82216 - 82644 495											78	+	CDS	82216	-	82644	495				78 - CDS 70851 - 74516 3666
79 - CDS 83290 - 83544 344											79	-	CDS	83290	-	83544	344				79 + CDS 74242 - 74778 537
80 + CDS 83607 - 83828 206											80	+	CDS	83607	-	83828	206				80 - CDS 74820 - 75797 978
81 - CDS 83825 - 84172 459											81	-	CDS	83825	-	84172	459				81 + CDS 74895 - 75389 495
82 - CDS 84757 - 85395 625											82	-	CDS	84757	-	85395	625				82 - CDS 76156 - 76431 276
83 + CDS 85531 - 87249 1336											83	+	CDS	85531	-	87249	1336				83 - CDS 76370 - 76921 552
84 - CDS 87872 - 88987 1411											84	-	CDS	87872	-	88987	1411				84 - CDS 76976 - 78139 1164
85 + CDS 89043 - 89321 399											85	+	CDS	89043	-	89321	399				85 + CDS 78422 - 78709 288
86 + CDS 89450 - 89923 606											86	+	CDS	89450	-	89923	606				86 + CDS 78845 - 79111 267
87 + CDS 90373 - 91017 731											87	+	CDS	90373	-	91017	731				87 + CDS 79129 - 79503 375
88 + CDS 91389 - 92126 864											88	+	CDS	91389	-	92126	864				88 + CDS 79543 - 79776 234
89 + CDS 92201 - 92788 597											89	+	CDS	92201	-	92788	597				89 - CDS 79833 - 80549 717
90 - CDS 93716 - 95533 2278											90	-	CDS	93716	-	95533	2278				90 + CDS 80061 - 80543 483
91 + CDS 95566 - 96018 225											91	+	CDS	95566	-	96018	225				91 - CDS 80997 - 81971 975
92 + CDS 96086 - 97252 821											92	+	CDS	96086	-	97252	821				92 - CDS 82146 - 83258 1113
93 + CDS 97345 - 98736 1517											93	+	CDS	97345	-	98736	1517				93 + CDS 82216 - 82644 429
94 + CDS 98860 - 100047 1309											94	+	CDS	98860	-	100047	1309				94 - CDS 83290 - 83544 255
95 - CDS 100819 - 100986 141											95	-	CDS	100819	-	100986	141				95 + CDS 83607 - 83828 222
96 - CDS 101096 - 101563 613											96	-	CDS	101096	-	101563	613				96 - CDS 83825 - 84172 348
97 + CDS 101656 - 102747 1783											97	+	CDS	101656	-	102747	1783				97 - CDS 84757 - 85395 639
98 - CDS 102838 - 102966 159											98	-	CDS	102838	-	102966	159				98 + CDS 85531 - 87249 1719
99 + CDS 103549 - 104220 807											99	+	CDS	103549	-	104220	807				99 - CDS 87872 - 88987 1116
100 + CDS 104303 - 104716 398											100	+	CDS	104303	-	104716	398				100 + CDS 89043 - 89321 279
Predicted protein(s):																					101 + CDS 89450 - 89923 474
>GENE 1 272 - 1042 256 aa, chain +																					102 + CDS 90373 - 91017 645
MAFSAEDVLKEYDRRRRMEALLLSLYYPNDRKLLDYKEWSPPRVQVECPKAPVEWNNPPS																					103 + CDS 91389 - 92126 738
EKGLIVGHFSGIKYKGEKAQASEVDVNKMCCWVSKFKDAMRRYQGIQTCKIPGKVLSDLD																					104 - CDS 92162 - 92872 711
AKIKAYNLTVEGVEGFVRYSRVTKQHVAAFLKELRHSKQYENVNLIHYILTDKRVDIQHL																					105 + CDS 92201 - 92788 588
EKDLVKDFKALVESAHRMRQGHMINVKYILYQLLKKHGHGPDGPDILTVKTGSKGVLYDD																					106 - CDS 93716 - 95533 1818
SFRKIYTDLGWKFTPL																					107 - CDS 94905 - 95780 876
>GENE 2 1649 - 2611 320 aa, chain -																					108 + CDS 95566 - 96018 453
MSIIGATRLQNDKSDTYSAGPCYAGGCSAFTPRGTCGKDWDLGEQTCASGFCTSQPLCAR																					109 + CDS 96086 - 97252 1167
IKKTQVCGLRYSSKGKDPLVSAEWDSRGAPYVRCTYDADLIDTQAQVDQFVSMFGESPSL																					110 - CDS 96479 - 96937 459
AERYCMRGVKNTAGELVSRVSSDADPAGGWCRKWYSAHRGPDQDAALGSFCIKNPGAADC																					111 + CDS 97345 - 98736 1392
KCINRASDPVYQKVKTLHAYPDQCWYVPCAADVGELKMGTQRDTPTNCPTQVCQIVFNML																					112 + CDS 97400 - 97804 405
DDGSVTMDDVKNTINCDFSKYVPPPPPPKPTPPTPPTPPTPPTPPTPPTPPTPRPVHNRK																					113 + CDS 98860 - 100047 1188
VMFFVAGAVLVAILISTVRW																					114 + CDS 100398 - 100637 240
>GENE 3 2649 - 3488 279 aa, chain -																					115 + CDS 100779 - 100994 216
MLHADRLSRRRRTDDVFPKRGLAMDRHRSKHEDHRRYASDVLLNTGAGVGVYAGPHEHYD																					116 - CDS 101096 - 101563 468
YTLGDWLEHFSPSEETVDNCLQQALMATAVMHGEMAMAHSRLRPSAVRLAAPDPRHRNSF																					117 + CDS 101656 - 102747 1092
RLYRMGDREFHLRCDAPHVMLDGFHDTVVYDAVIDPDHGERGTPVGVAVRTKRGACGWRG																					118 - CDS 102672 - 102920 249
DAGVSDTDVVPASRRDRRMPRMFPVKEFADCTAEVARAFSPLSKTAARIASDIEAADLSS																					119 + CDS 103549 - 104220 672
QDAGWATRPDAVCARYFPELRNPPRGCALAEIVSWTPDC																					120 + CDS 104303 - 104716 414
>GENE 4 3418 - 4734 438 aa, chain +																					Predicted protein(s):
MARPLLGKTSSVRRRLESLSACSIFFFLRKFCQKMASLVFLNSPVYQMSNILLTERRQVD																					>GENE 1 272 - 1042 256 aa, chain +
RAMGGSDDDGVMVVALSPSDFKTVLGSALLAVERDMVHVVPKYLQTPGILHDMLVLLTPI																					MAFSAEDVLKEYDRRRRMEALLLSLYYPNDRKLLDYKEWSPPRVQVECPKAPVEWNNPPS
FGEALSVDMSGATDVMVQQIATAGFVDVDPLHSSVSWKDNVSCPVALLAVSNAVRTMMGQ																					EKGLIVGHFSGIKYKGEKAQASEVDVNKMCCWVSKFKDAMRRYQGIQTCKIPGKVLSDLD
PCQVTLIIDVGTQNILRDLVNLPVEMSGDLQVMAYTKDPLGKVPAVGVSVFDSGSVQKGD																					AKIKAYNLTVEGVEGFVRYSRVTKQHVAAFLKELRHSKQYENVNLIHYILTDKRVDIQHL
AHSVGAPDGLVSFHTHPVSSAVELNYHAGWPSNVDMSSLLTMKNLMHVVVAEEGLWTMAR																					EKDLVKDFKALVESAHRMRQGHMINVKYILYQLLKKHGHGPDGPDILTVKTGSKGVLYDD
TLSMQRLTKVLTDAEKDVMRAAAFNLFLPLNELRVMGTKDSNNKSLKTYFEVFETFTIGA																					SFRKIYTDLGWKFTPL
LMKHSGVTPTAFVDRRWLDNTIYHMGFIPWGRDMRFVVEYDLDGTNPFLNTVPTLMSVKR																					>GENE 2 1649 - 2611 320 aa, chain -
KAKIQEMFDNMVSRMVTS																					MSIIGATRLQNDKSDTYSAGPCYAGGCSAFTPRGTCGKDWDLGEQTCASGFCTSQPLCAR
>GENE 5 4775 - 4957 60 aa, chain +																					IKKTQVCGLRYSSKGKDPLVSAEWDSRGAPYVRCTYDADLIDTQAQVDQFVSMFGESPSL
MNAKYDTDQGVGRMLFLGTIGLAVVVGGLMAYGYYYDGKTPSSGTSFHTASPSFSSRYRY																					AERYCMRGVKNTAGELVSRVSSDADPAGGWCRKWYSAHRGPDQDAALGSFCIKNPGAADC
>GENE 6 5390 - 6004 204 aa, chain +																					KCINRASDPVYQKVKTLHAYPDQCWYVPCAADVGELKMGTQRDTPTNCPTQVCQIVFNML
MQNPLPEVMSPEHDKRTTTPMSKEANKFIRELDKKPGDLAVVSDFVKRNTGKRLPIGKRS																					DDGSVTMDDVKNTINCDFSKYVPPPPPPKPTPPTPPTPPTPPTPPTPPTPPTPRPVHNRK
NLYVRICDLSGTIYMGETFILESWEELYLPEPTKMEVLGTLESCCGIPPFPEWIVMVGED																					VMFFVAGAVLVAILISTVRW
QCVYAYGDEEILLFAYSVKQLVEEGIQETGISYKYPDDISDVDEEVLQQDEEIQKIRKKT																					>GENE 3 2649 - 3488 279 aa, chain -
REFVDKDAQEFQDFLNSLDASLLS																					MLHADRLSRRRRTDDVFPKRGLAMDRHRSKHEDHRRYASDVLLNTGAGVGVYAGPHEHYD
>GENE 7 6007 - 6234 75 aa, chain +																					YTLGDWLEHFSPSEETVDNCLQQALMATAVMHGEMAMAHSRLRPSAVRLAAPDPRHRNSF
MYKMYFLKDQKFSLSGTIRINDKTQSEYGSVWCPGLSITGLHHDAIDHNMFEEMETEIIE																					RLYRMGDREFHLRCDAPHVMLDGFHDTVVYDAVIDPDHGERGTPVGVAVRTKRGACGWRG
YLGPWVQAEYRRIKG																					DAGVSDTDVVPASRRDRRMPRMFPVKEFADCTAEVARAFSPLSKTAARIASDIEAADLSS
>GENE 8 6819 - 6968 49 aa, chain -																					QDAGWATRPDAVCARYFPELRNPPRGCALAEIVSWTPDC
MSVAIILGLVCACVLGGMALKLVIMAIAKKMSAMVDVARLSTVGVPAKW																					>GENE 4 3418 - 4734 438 aa, chain +
>GENE 9 6995 - 7423 142 aa, chain -																					MARPLLGKTSSVRRRLESLSACSIFFFLRKFCQKMASLVFLNSPVYQMSNILLTERRQVD
MHTLLFFAVGLLFAGSDVSCSTDLSNSTALSDTALNATAGRNKAREDARTECRGCEEVHA																					RAMGGSDDDGVMVVALSPSDFKTVLGSALLAVERDMVHVVPKYLQTPGILHDMLVLLTPI
GTSQCECTATAVVYAVVFALSTIIVWCVTLFIANKAGLKKKFFPKKKKRAPPIFLGNVAT																					FGEALSVDMSGATDVMVQQIATAGFVDVDPLHSSVSWKDNVSCPVALLAVSNAVRTMMGQ
MGVATSQRFDAPHVYSVQTKPV																					PCQVTLIIDVGTQNILRDLVNLPVEMSGDLQVMAYTKDPLGKVPAVGVSVFDSGSVQKGD
>GENE 10 7503 - 11384 1293 aa, chain +																					AHSVGAPDGLVSFHTHPVSSAVELNYHAGWPSNVDMSSLLTMKNLMHVVVAEEGLWTMAR
MEMFASKSLQVEGLLFGVCSPEEILATSVVEVTKSCLKAETGSVYDPRMGSAGVDDDDAL																					TLSMQRLTKVLTDAEKDVMRAAAFNLFLPLNELRVMGTKDSNNKSLKTYFEVFETFTIGA
CPTCENTGRECPGHFGHIELAKPVVLFYKETVAWLKRCCHVCGTVGNEPRPFFFAPYSAC																					LMKHSGVTPTAFVDRRWLDNTIYHMGFIPWGRDMRFVVEYDLDGTNPFLNTVPTLMSVKR
NACGAQRPLVRLVDAHDPCAIRVTVRRKDGEPETMPPELILATLDRVRDSDVDRVLGRGK																					KAKIQEMFDNMVSRMVTS
GSHVRFHPRRLVMTRMPVLPPCCRPNARQWPDGAMQDDNLSVFVSQIVKVNQRIKALEPD																					>GENE 5 5390 - 6004 204 aa, chain +
NPAVEGLVAQLRLKTLCFVDNTKGKVMHATNRKPMAGIKERIGKKGGLLRQNIMGKRRNQ																					MQNPLPEVMSPEHDKRTTTPMSKEANKFIRELDKKPGDLAVVSDFVKRNTGKRLPIGKRS
TGRSVVGPDGTLEVDEVGVPEAIADNLTVPVMVTPFNVSSLEAMMRDGRVSSVEMRDGTV																					NLYVRICDLSGTIYMGETFILESWEELYLPEPTKMEVLGTLESCCGIPPFPEWIVMVGED
HRPSEWRPSHGDHMETADGSPLGRVTRPSYDARDPSVVLRSWKTGETVTRPPPFSWPKLE																					QCVYAYGDEEILLFAYSVKQLVEEGIQETGISYKYPDDISDVDEEVLQQDEEIQKIRKKT
PGMTVTRCLVDGDPVALNRQPTLHRNSMLGMRVKRLPGKTIRLNLSVTSGFNMDFDGDEG																					REFVDKDAQEFQDFLNSLDASLLS
NLYLPQGPQARSETMLLMNPKSVIMSARGPHAEVSLVQDGVLGCHLMSLNSEIPCPPEEL																					>GENE 6 6007 - 6234 75 aa, chain +
ATCLMEVHGCEGWDVRDVEKGATPRDLLSSVLPSTLTVDCGGGCRIESGKIVSGHLTKSA																					MYKMYFLKDQKFSLSGTIRINDKTQSEYGSVWCPGLSITGLHHDAIDHNMFEEMETEIIE
VKKIVRAVCLENGGDAAGKLVDKLQFLTNAWLSHRPFSVGYSDCLTERPEETVRMVADAV																					YLGPWVQAEYRRIKG
CSKILEAEAADDEDGVSVALCGARDRGQAVTCAALTPDNRMAVMSRAQSKGDMFNLTQIA																					>GENE 7 6826 - 7035 69 aa, chain -
GLLGQQYVGGSRPGKEIDGGRRSLPHYPRVWDLEQTTLKYESRGFVRSSFLKGLNPREVF																					MLRMCTLFKLSPYKYPLQESLRHVCCDNPRSGVRVRLGWDGPQACDYGHSKENVCHGGRS
FHAKSGREGMISTSQMTGVTGYAERKMVKLNEDLVSAYDGTVRDAMGNVVQFVYGGHGMD																					PTVYSRRSG
PQRCWSDGCPVNFKTLAEECSSQECSSQISGLRSPAVTSVEEASLLVPVGLCPGAPDPVR																					>GENE 8 6995 - 7423 142 aa, chain -
ESLFLKHASVILKGAEEHPCEDHSAWRERVARSYAAAVLCPGEAVGVLCAQSIGAKQTQQ																					MHTLLFFAVGLLFAGSDVSCSTDLSNSTALSDTALNATAGRNKAREDARTECRGCEEVHA
TLDTFHKAGVWLDDAGSVPFGELLGLSQKPMRRQCVVPLKVDPSTPGDEVRDLVGCSFVR																					GTSQCECTATAVVYAVVFALSTIIVWCVTLFIANKAGLKKKFFPKKKKRAPPIFLGNVAT
RDLLDLLAVRPSTATVGKTASLELDPVKCFELRISPADVAYAVAEKFPPPHFDVSVSSFG																					MGVATSQRFDAPHVYSVQTKPV
VTLSWSVNYPVDNLFTGLFSVQVGGTPGVESYRLLRGRDGGWVAVTKGTNLGAFLCHPLA																					>GENE 9 7503 - 11384 1293 aa, chain +
DWERVRTDDVWDVYETLGLAAAKKRLYELMFSCVGDNLYPAHIKLLTDRMMRRGRPTPID																					MEMFASKSLQVEGLLFGVCSPEEILATSVVEVTKSCLKAETGSVYDPRMGSAGVDDDDAL
RYTMRTCEVGPLSRAAFEESLDILTGAGCTAETEHCAGAGARVAAGLPVRAGTGYMGLLC																					CPTCENTGRECPGHFGHIELAKPVVLFYKETVAWLKRCCHVCGTVGNEPRPFFFAPYSAC
GKGFFDEPVVKVPDADGREYVDYSYSDDESFEW																					NACGAQRPLVRLVDAHDPCAIRVTVRRKDGEPETMPPELILATLDRVRDSDVDRVLGRGK
>GENE 11 11753 - 14599 948 aa, chain -																					GSHVRFHPRRLVMTRMPVLPPCCRPNARQWPDGAMQDDNLSVFVSQIVKVNQRIKALEPD
MDTSPYDFLKLYPWLSRGEADKGTLLDAFPGETFEQSLASDVAMRRAVQDDPAFGHQKLV																					NPAVEGLVAQLRLKTLCFVDNTKGKVMHATNRKPMAGIKERIGKKGGLLRQNIMGKRRNQ
ETFLSEDTPYRELLLFHAPGTGKTCTVVSVAERAKEKGLTRGCIVLARGAALLRNFLHEL																					TGRSVVGPDGTLEVDEVGVPEAIADNLTVPVMVTPFNVSSLEAMMRDGRVSSVEMRDGTV
VFNCGTGGRYIPEGYADMGDQERTRKMRKAVSSYYQFRTYETFAKSVATMSAEAIRARYD																					HRPSEWRPSHGDHMETADGSPLGRVTRPSYDARDPSVVLRSWKTGETVTRPPPFSWPKLE
RFVIVMDEVHHLRSVQAEGVNTYSAISRFLRTVRGCVKMLLTGTPMTNEPGELADVLNLI																					PGMTVTRCLVDGDPVALNRQPTLHRNSMLGMRVKRLPGKTIRLNLSVTSGFNMDFDGDEG
LPQDKTIRPEDGIFSNSGDLLKPDELAERVRGRVSYLKAARPDAGLTFAGEVLGGTGMTH																					NLYLPQGPQARSETMLLMNPKSVIMSARGPHAEVSLVQDGVLGCHLMSLNSEIPCPPEEL
LRLVRLEMSAFQSDAYASAWDQDAGDRNIFSNSRQCSLAVMPDRRWGSAAEARNPSQVRR																					ATCLMEVHGCEGWDVRDVEKGATPRDLLSSVLPSTLTVDCGGGCRIESGKIVSGHLTKSA
MAGQNLAEYSVKYDYLVRVASSSPKTFAYCEYVNGSGLSLLSDILLANGWRRATGRETTP																					VKKIVRAVCLENGGDAAGKLVDKLQFLTNAWLSHRPFSVGYSDCLTERPEETVRMVADAV
GKRFALLTASQKNIHKIVQRFNHEDNVDGAYISLLLGSRVVAEGLTFKEVRHTVILTPHW																					CSKILEAEAADDEDGVSVALCGARDRGQAVTCAALTPDNRMAVMSRAQSKGDMFNLTQIA
NYTETAQAIARSWRAGSHDRLKARGEAVAVTVHRLVAVPRGRDTPRSIDSDMYAVSEVKD																					GLLGQQYVGGSRPGKEIDGGRRSLPHYPRVWDLEQTTLKYESRGFVRSSFLKGLNPREVF
KRIKAVERILMTSAADCSLLRSRNLYPSEFDGSRECEYGRCAYRCSNVSVEPGPLPALLG																					FHAKSGREGMISTSQMTGVTGYAERKMVKLNEDLVSAYDGTVRDAMGNVVQFVYGGHGMD
ASAAEAVAQVRLDGGGDPAIMKVDMSTLWAEVTAGRRYVNRWGDGAVLRAEGGRLELSAP																					PQRCWSDGCPVNFKTLAEECSSQECSSQISGLRSPAVTSVEEASLLVPVGLCPGAPDPVR
YGSSEEGRWGDFYKTRNLCYAKMDQDHLRADDLRDSLPQEVEELLTVSPVETIGETASAM																					ESLFLKHASVILKGAEEHPCEDHSAWRERVARSYAAAVLCPGEAVGVLCAQSIGAKQTQQ
PQEVATAILMACVQARADGKTLNVVRRDALLDFYKGFYAMGPSGWTVWLHARGANAKVYD																					TLDTFHKAGVWLDDAGSVPFGELLGLSQKPMRRQCVVPLKVDPSTPGDEVRDLVGCSFVR
GRRWNPADEDTLEFLAARSAKFTDTRIGYYGLYNPNLKDFCIRDVTQGKRDKVDLRKLTV																					RDLLDLLAVRPSTATVGKTASLELDPVKCFELRISPADVAYAVAEKFPPPHFDVSVSSFG
GRRCVDWDQRTLVHIVARLMKIDGRRDFMPHATLREMRELAEQDPLHEPSDLTSKEACRR																					VTLSWSVNYPVDNLFTGLFSVQVGGTPGVESYRLLRGRDGGWVAVTKGTNLGAFLCHPLA
FLFWTQKGDNKFRRQDICKAMEKWFIENDLMEDNFDCGHQHKRRGKFA																					DWERVRTDDVWDVYETLGLAAAKKRLYELMFSCVGDNLYPAHIKLLTDRMMRRGRPTPID
>GENE 12 14615 - 15028 137 aa, chain +																					RYTMRTCEVGPLSRAAFEESLDILTGAGCTAETEHCAGAGARVAAGLPVRAGTGYMGLLC
MKMDTDCRHWIVLASVPVLTVLAFKGEGALALAGLLVMAAVAMYRDRTEKKYSAARAPSP																					GKGFFDEPVVKVPDADGREYVDYSYSDDESFEW
IAGHKTAYVTDPSAFAAGTVPVYPAPSNMGSDRFEGWVGGVLTGVGSSHLDHRKFAERQL																					>GENE 10 11618 - 12226 202 aa, chain +
VDRREKMVGYGWTKSFF																					MLGQEDVATFIESINVDVFCLYHKIFYRKSPDGFPSKDCNSIPPASGKLAPPLVLMTAVK
>GENE 13 15378 - 15590 70 aa, chain +																					VILHQVVLDEPLFHGLANVLPPKLVVTLLGPKQEPPAGLLAGQVRGLVEGILLRQLPHLP
MTSVKTIAMLAMLVIVAALIYMGYRTFTSMQSKLNELESRVNAPQLRPPVMSPIVPLNFI																					QSRVGHKVPPTVNLHEPGHDVHQGPLIPVHAPPAHRQLPQVHLVPLTLCHVPDAKVFKVG
ESEDLDKELD																					VVEAVVSYAGVCELGTPGREEL
>GENE 14 15656 - 16549 297 aa, chain -																					>GENE 11 11753 - 14599 948 aa, chain -
MCAKLVEMAFGPVNADSPPLTAEEKESAVEKLVGSKPFPALKKKYHDKVPAQDPKYCLFS																					MDTSPYDFLKLYPWLSRGEADKGTLLDAFPGETFEQSLASDVAMRRAVQDDPAFGHQKLV
FVEVLPSCDIKAAGAEEMCSCCIKRRRGQVFGVACVRGTAHTLAKAKQKADKLVGDYDSV																					ETFLSEDTPYRELLLFHAPGTGKTCTVVSVAERAKEKGLTRGCIVLARGAALLRNFLHEL
HVVQTCHVGRPFPLVSSGMAQETVAPSAMEAAEAAMDAKSAEKRKERMRQKLEMRKREQE																					VFNCGTGGRYIPEGYADMGDQERTRKMRKAVSSYYQFRTYETFAKSVATMSAEAIRARYD
IKARNRKLLEDPSCDPDAEEETDLERYATLRVKTTCLLENAKNASAQIKEYLASMRKSAE																					RFVIVMDEVHHLRSVQAEGVNTYSAISRFLRTVRGCVKMLLTGTPMTNEPGELADVLNLI
AVVAMEAADPTLVENYPGLIRDSRAKMGVSKQDTEAFLKMSSFDCLTAASELETMGF																					LPQDKTIRPEDGIFSNSGDLLKPDELAERVRGRVSYLKAARPDAGLTFAGEVLGGTGMTH
>GENE 15 17311 - 17670 119 aa, chain +																					LRLVRLEMSAFQSDAYASAWDQDAGDRNIFSNSRQCSLAVMPDRRWGSAAEARNPSQVRR
METLVQAYLDIQGKIAEFRREIKALRVEEKAITANLFEAMGEAGVESIRISEDRYLVAEE																					MAGQNLAEYSVKYDYLVRVASSSPKTFAYCEYVNGSGLSLLSDILLANGWRRATGRETTP
KPKRTRSKQQFYQAAEGEGFTQEDVDRLMSLSRGAVTGSSSNVKIRKSAPARNEEDDDG																					GKRFALLTASQKNIHKIVQRFNHEDNVDGAYISLLLGSRVVAEGLTFKEVRHTVILTPHW
>GENE 16 17766 - 18734 322 aa, chain +																					NYTETAQAIARSWRAGSHDRLKARGEAVAVTVHRLVAVPRGRDTPRSIDSDMYAVSEVKD
MEQVPIKEMRLSDLRPNNKSIDTDLGGTKLVVIGKPGSGKSTLIKALLDSKRHIIPCAVV																					KRIKAVERILMTSAADCSLLRSRNLYPSEFDGSRECEYGRCAYRCSNVSVEPGPLPALLG
ISGSEEANGFYKGVVPDLFIYHQFSPSIIDRIHRRQVKAKAEMGSKKSWLLVVIDDCMDN																					ASAAEAVAQVRLDGGGDPAIMKVDMSTLWAEVTAGRRYVNRWGDGAVLRAEGGRLELSAP
AKMFNDKEVRALFKNGRHWNVLVVIANQYVMDLTPDLRSSVDGVFLFRENNVTYRDKTYA																					YGSSEEGRWGDFYKTRNLCYAKMDQDHLRADDLRDSLPQEVEELLTVSPVETIGETASAM
NFASVVPKKLYPTVMETVCQNYRCMFIDNTKATDNWHDSVFWYKAPYSKSAVAPFGARSY																					PQEVATAILMACVQARADGKTLNVVRRDALLDFYKGFYAMGPSGWTVWLHARGANAKVYD
WKYACSKTGEEMPAVFDNVKILGDLLLKELPEAGEALVTYGGKDGPSDNEDGPSDDEDGP																					GRRWNPADEDTLEFLAARSAKFTDTRIGYYGLYNPNLKDFCIRDVTQGKRDKVDLRKLTV
SDDEEGLSKDGVSEYYQSDLDD																					GRRCVDWDQRTLVHIVARLMKIDGRRDFMPHATLREMRELAEQDPLHEPSDLTSKEACRR
>GENE 17 19098 - 20045 315 aa, chain -																					FLFWTQKGDNKFRRQDICKAMEKWFIENDLMEDNFDCGHQHKRRGKFA
MRNLLKGSDRPAWAHAPTIFLRFVMNVEALLDDISAWDGRRSPEASPKASPGDSPEDSPE																					>GENE 12 14615 - 15028 137 aa, chain +
DYPEGPQASARPKARRVSKRPVLELMPECVDIGVRTAVGRTYHTLWPQDRLRPTVEKQAV																					MKMDTDCRHWIVLASVPVLTVLAFKGEGALALAGLLVMAAVAMYRDRTEKKYSAARAPSP
LLSLVIMAAPDTDVSALVKKMRVKGERLKECAREAERASGQLGKLPSPSDMSEQTGCPDL																					IAGHKTAYVTDPSAFAAGTVPVYPAPSNMGSDRFEGWVGGVLTGVGSSHLDHRKFAERQL
SAAASVLASADGRQECCWAQTVTCAGIAECCANHALPFRSVWKEAIERLSTRAPAALLRQ																					VDRREKMVGYGWTKSFF
EYGPAFTALCLPILGDAFREVTGCEPSEPRSDVEGWTREFAKAGHDLVPSAVQGIYIKSS																		Norf13L	XP_031762400.1		>GENE 13 14685 - 15092 135 aa, chain -
KNILRRLVFEKYFAG																			(Xt IRF3 IRFdomain		MRYLRDHSISLQREMEYTMLDPRKRIWSTRTLPSSLFCPRADALQTFCGRGERIPPPSRL
>GENE 18 20082 - 21590 502 aa, chain -																			545-611		LRPSPQNGPTPCWRGRGRRALCRRQTQKDRSRRPSCGPLWETEPSPPSTFSRSCPCTLRR
METMSDYSKEVSEALSALRGELSALSAAISNTVRAGSYSAPVAKDCKAGHCDSKAVLKSL																					RPSRGARPEPGHPHP
SRSARDLDSAVEAVSSNCEWASSGYGKQIARALRDDAVRVKREVESTRDAVDVVTPSCCV																					>GENE 14 15378 - 15590 70 aa, chain +
QGLAEEAGKLSEMAAVYRCMATVFETADSHGVREMLAKVDGLKQTMSGFKRLLGKTAEID																					MTSVKTIAMLAMLVIVAALIYMGYRTFTSMQSKLNELESRVNAPQLRPPVMSPIVPLNFI
GLSDSVIRLGRSIGEVLPATEGKAMRDLVKQCERLNGLVVDGSRKVEEQCSKLRDMASQS																					ESEDLDKELD
YVVADLASQYDVLGGKAQEALSASDALEQAAAVALRAKAAADAVAKSLDSLDVKKLDRLL																					>GENE 15 15656 - 16549 297 aa, chain -
EQASAVSGLLAKKNDLDAVVTSLAGLEALVAKKDELYKICAAVNSVDKSKLELLNVKPDR																					MCAKLVEMAFGPVNADSPPLTAEEKESAVEKLVGSKPFPALKKKYHDKVPAQDPKYCLFS
LKSLTEQTVVVSQMTTALATFNEDKLDSVLGKYMQMHRFLGMATQLKLMSDSLAEFQPAK																					FVEVLPSCDIKAAGAEEMCSCCIKRRRGQVFGVACVRGTAHTLAKAKQKADKLVGDYDSV
MAQMAAAASQLKDFLTDQTVSRLEKVSAAVDATDVTKYASAFSDGGMVSDMTKAYETVKA																					HVVQTCHVGRPFPLVSSGMAQETVAPSAMEAAEAAMDAKSAEKRKERMRQKLEMRKREQE
FAAVVNSLDSKKLKLVAECAKK																					IKARNRKLLEDPSCDPDAEEETDLERYATLRVKTTCLLENAKNASAQIKEYLASMRKSAE
>GENE 19 20365 - 21144 259 aa, chain +																					AVVAMEAADPTLVENYPGLIRDSRAKMGVSKQDTEAFLKMSSFDCLTAASELETMGF
MSLSWVAIPRNRCICMYLPRTLSSLSSLKVASAVVICDTTTVCSVRLLRRSGLTLRSSSL																					>GENE 16 17090 - 17296 68 aa, chain +
DLSTEFTAAQILYSSSFFATRASRPARLVTTASRSFFFASRPDTAEACSRSLSSFLTSRE																					MANSVAFSSMTWYSPLASDNLYDICVDKVHNRVLCLCHSFGCCTNAVVIWILPSFDEFTP
SRLFATASAAAFALRATAAACSRASEADRASWALPPSTSYWEARSATTYDWDAMSLSLEH																					QTLSCKGP
CSSTLREPSTTRPLRRSHCLTRSLMALPSVAGRTSPMDLPSLITLSDRPSISAVFPRSLL																					>GENE 17 17311 - 17670 119 aa, chain +
KPDMVCLRPSTLASISLTP																					METLVQAYLDIQGKIAEFRREIKALRVEEKAITANLFEAMGEAGVESIRISEDRYLVAEE
>GENE 20 21628 - 21864 78 aa, chain -																					KPKRTRSKQQFYQAAEGEGFTQEDVDRLMSLSRGAVTGSSSNVKIRKSAPARNEEDDDG
MQNSKTDMCAALWAVTGLVLNVAVRFALEPFKESMGQGWHTAARVAVNGAIVLALADRLS																					>GENE 18 17766 - 18734 322 aa, chain +
DSPVTMTLFVMALSASPE																					MEQVPIKEMRLSDLRPNNKSIDTDLGGTKLVVIGKPGSGKSTLIKALLDSKRHIIPCAVV
>GENE 21 21916 - 24471 851 aa, chain +																					ISGSEEANGFYKGVVPDLFIYHQFSPSIIDRIHRRQVKAKAEMGSKKSWLLVVIDDCMDN
MATNYCDEFERNPTRNPRTGRTIKRGGPVFRALERECSDGAARVFPAAAVRGAAAARAAS																					AKMFNDKEVRALFKNGRHWNVLVVIANQYVMDLTPDLRSSVDGVFLFRENNVTYRDKTYA
PRVAAASPCPEFARDPTRNPRTGRPIKRGGPVFRALERECADYGGASPRRVSPARAFPNR																					NFASVVPKKLYPTVMETVCQNYRCMFIDNTKATDNWHDSVFWYKAPYSKSAVAPFGARSY
RVSPARRQSPAEAAEASPCPEFARDPTRNPRTGRTIKRGGPTYRALEAECADYGRLSPIR																					WKYACSKTGEEMPAVFDNVKILGDLLLKELPEAGEALVTYGGKDGPSDNEDGPSDDEDGP
SPWSDWSSTGLSPFRSHMRKSPARRSPARRSPARRSLARYTEHLTSDSETEVDYDARNVI																					SDDEEGLSKDGVSEYYQSDLDD
RSQVGPGGVCERFAADPTRNPVTGSPLSRNDPLYTDLMEICKGYPDTPLTKSLTGEGTDD																					>GENE 19 19014 - 19841 275 aa, chain +
DTCEAFCRDPTRNPVTGQKMRRNGIEYQMFAEECDCSGISRPSGVSRTSGTSGSSGSSAS																					MLLHLILILKSFLPKRNLAFRYDIVALSLTRKILLKHQPPENVFAALYIDSLHGGRHQIM
SRPPNSFEAPGASSRPPNSFEASGAARVPGTPSVSRGEPRWMSSISTRHNYDESNPMSVA																					PGFCKLSCPTLDVGPGLGRFAASHFSERVSQDRQAQGRERRSVLLPQERRGSSGRQPLYS
FRLRHVKDIRKFLRTVRPGRSGFCATDKGGWLGSAAVSDNVIGQGSWGSVHMVKFRDFPE																					LLPHRPKREGVIGAALCYTSASHSLSPAALLPPVGRGKDRRCGRQVGAAGLLRHVGRRRQ
EFVVKEAVLMSVSEKHRYKPTVVWDEWAAGSVPDEVVVNNMVTEIAATGMTPFVPLTAGA																					FAQLTRGPLGLPCALLEPLPLDPHLLDKGRDVGVGGCHDHQGQEDGLLLHGGPEPVLGPQ
GACDSCNPQLLEKAAKVTKCYLQAMEAADFSLDRVLPTMSPDQAASALAQILLGLQSLQT																					GVIGPAYGRPHANVHALRHELQHGPLGDPPRLRSG
TLGIMHNDIKAHNILVKRVPPGGYWKVTDSFNGQVFYIPNEGYLCMLADYGVVRLVKPAV																					>GENE 20 19098 - 20045 315 aa, chain -
GMDTLYGTRNARFVPRDVGRWGKGAGTEYVVTPIRSKISVVVRGGRFVGVEPNKAVRYWK																					MRNLLKGSDRPAWAHAPTIFLRFVMNVEALLDDISAWDGRRSPEASPKASPGDSPEDSPE
NTDTSKVGDVITTNNVFYMGYDIEPDMQVQLDDTNSFPVWESRGDVADCVRTFVGGKRAS																					DYPEGPQASARPKARRVSKRPVLELMPECVDIGVRTAVGRTYHTLWPQDRLRPTVEKQAV
QPGFHRLFYKKTGSAWEKAAETVAKQNPLFSGFTLDGSGLKYIRAATACAYIFPGMAVPR																					LLSLVIMAAPDTDVSALVKKMRVKGERLKECAREAERASGQLGKLPSPSDMSEQTGCPDL
PGEREIESFTM																					SAAASVLASADGRQECCWAQTVTCAGIAECCANHALPFRSVWKEAIERLSTRAPAALLRQ
>GENE 22 22614 - 23129 171 aa, chain -																					EYGPAFTALCLPILGDAFREVTGCEPSEPRSDVEGWTREFAKAGHDLVPSAVQGIYIKSS
MDDIHLGSPLETEGVPGTLAAPDASKLFGGLDDAPGASKLFGGLDDAEDPEDPEVPEVRE																					KNILRRLVFEKYFAG
TPEGRDIPEQSHSSANIWYSMPFLRIFWPVTGFLVGSLQKASHVSSSVPSPVRLFVSGVS																					>GENE 21 20082 - 21590 502 aa, chain -
GYPLQISIRSVYSGSFLLRGEPVTGFLVGSAANLSHTPPGPTWDLMTFLAS																					METMSDYSKEVSEALSALRGELSALSAAISNTVRAGSYSAPVAKDCKAGHCDSKAVLKSL
>GENE 23 24519 - 24965 148 aa, chain +																					SRSARDLDSAVEAVSSNCEWASSGYGKQIARALRDDAVRVKREVESTRDAVDVVTPSCCV
MLQNYAIVLGMAVAVAIWYFFKIEEEAPPGPNPPKPDPPKPDPPKMHMPKKKPHWMDPHL																					QGLAEEAGKLSEMAAVYRCMATVFETADSHGVREMLAKVDGLKQTMSGFKRLLGKTAEID
TGSQTVQYSRNRSMGDPIRGDLPIIPRDDGWFSTAANPAHTLHAGALSMIAPASTGGGLT																					GLSDSVIRLGRSIGEVLPATEGKAMRDLVKQCERLNGLVVDGSRKVEEQCSKLRDMASQS
VNKLISAYADKGNAMSGRHNSPSYYGSS																					YVVADLASQYDVLGGKAQEALSASDALEQAAAVALRAKAAADAVAKSLDSLDVKKLDRLL
>GENE 24 25202 - 25861 219 aa, chain -																					EQASAVSGLLAKKNDLDAVVTSLAGLEALVAKKDELYKICAAVNSVDKSKLELLNVKPDR
METIVLVPRQDQETFSDSRPVLDGDLMLEFLENKIRHPVRRRQPRVVPVTSSDPEVVDDE																					LKSLTEQTVVVSQMTTALATFNEDKLDSVLGKYMQMHRFLGMATQLKLMSDSLAEFQPAK
DDEDQSDDSDEERQRLYFQYMVLKRMYPTEVIPEMTTYSNVAIMREKYKLLTRRLSLDKH																					MAQMAAAASQLKDFLTDQTVSRLEKVSAAVDATDVTKYASAFSDGGMVSDMTKAYETVKA
INEWKKYIIVGMCIMELVMTKLNFDASGFARYQIKSLGAYDQLLAEMADKYYEATPQSSV																					FAAVVNSLDSKKLKLVAECAKK
EMRLMTTMGMNMAVFMLGKLLGGQMDFLGLLENAFGSSS																					>GENE 22 20365 - 21144 259 aa, chain +
>GENE 25 25991 - 28912 973 aa, chain +																					MSLSWVAIPRNRCICMYLPRTLSSLSSLKVASAVVICDTTTVCSVRLLRRSGLTLRSSSL
MANATIKYTTMDLYGILKSCKCSSDERLTHQSLSGGRFSVTGSKVGEFWRAVADRIESGE																					DLSTEFTAAQILYSSSFFATRASRPARLVTTASRSFFFASRPDTAEACSRSLSSFLTSRE
PIDISEARQKETPLTLDFDVVDKDCKEPVPDVLVNNIHAAVARWARSSLKPAPEDRDLCG																					SRLFATASAAAFALRATAAACSRASEADRASWALPPSTSYWEARSATTYDWDAMSLSLEH
VVLTKPVRQCAKGWKKGFHIQYPKLVLETGVAKNLVVGPALRPICSKVWEAVTGTAKDYL																					CSSTLREPSTTRPLRRSHCLTRSLMALPSVAGRTSPMDLPSLITLSDRPSISAVFPRSLL
DPLSCTVPWLVYGASKPDEPFAWKIARTLDHAGKTIDFNTAFGDVETPPSWGRPTSDRHR																					KPDMVCLRPSTLASISLTP
EAMVLSIHPAGRSVFFRRYDFTAANPGRVTRLADYSAVMAKLDVARQRKPAWNTDATKAH																		NOrf23R	XP_012817837.2		>GENE 23 21653 - 22105 150 aa, chain +
RLKRVTDLTAMLTADLADDRQTWLNVGFCLWQQTSGSAEGYKVWLSFSKKSDKCDEDECW																			(Xt IRF7 400-448)		MTNRVMVTGLSDRRSASASTMAPLTATLAAVCHPCPMDSLKGSRANLTATLRTSPVTAHN
TIWNNQMRPNSFTEGTLVYLAQKHNPGAYLNWLQVKSTPVNDIGTNVAMAKIMWDYYGHQ																					AAHMSVLEFCMVLRQCPKIICSQPWKKEWLQITVTSLRGIQPGIPGPAGPSRGEGPCSGP
FVCCGGKTQTWYRFDGLTWVESNQGTDLRSLISAEGGPLRRLLMRQLDAVTAAKARGGRD																					SRESVLTALQESFPLRRSGERPRPGQPARG
SGNEDDEEDSATDEDDSNPWDSELRRLDSEVLDTMVKRLRNNLKGIEMTGVKNNVLRECA																		Orf19R	NP_001079588.1		>GENE 24 21916 - 24471 851 aa, chain +
ELFYQPEFGDVIDSDPLLFAFANGIYDFREGCLRDGRPEDKLSRRAPVDFVMFGPIPKAR																		(Hypo_P)	(Xa IRF3 323-389 aa)		MATNYCDEFERNPTRNPRTGRTIKRGGPVFRALERECSDGAARVFPAAAVRGAAAARAAS
HPDNSPVMRPKRMPGESVQDHARRLAECFEQDDVSASAGTMGKEDVESFSCNPNDFKGPV																			pfam10401		PRVAAASPCPEFARDPTRNPRTGRPIKRGGPVFRALERECADYGGASPRRVSPARAFPNR
TKLLAFFASVFPDEGTRRFFLRNAAATFVGGNPDKVVLFWTGTGNNGKTVTQTLFEKMLG																					RVSPARRQSPAEAAEASPCPEFARDPTRNPRTGRTIKRGGPTYRALEAECADYGRLSPIR
CFAVKMSTQTLTGRKPSAGSANPEMARLGGGVRWAVMEEPNSDETINAGTLKSMTGNDSF																					SPWSDWSSTGLSPFRSHMRKSPARRSPARRSPARRSLARYTEHLTSDSETEVDYDARNVI
FARDLYCAGKTTFEIKPMFKLHVICNALPGIKDADQATWNRVRVVPFESTFVTPGTTAPA																					RSQVGPGGVCERFAADPTRNPVTGSPLSRNDPLYTDLMEICKGYPDTPLTKSLTGEGTDD
DAKYVFPADTDITRKLDRLTAPLAWYLVYCWACIQNERVKYVPPPKVMEATMAYQKEHDL																					DTCEAFCRDPTRNPVTGQKMRRNGIEYQMFAEECDCSGISRPSGVSRTSGTSGSSGSSAS
FRQFVEEMLRKDPDSTLTCDDAYTAFRDWTSANSPHGTVRRPKGQVVKCLEAILGKKTVD																					SRPPNSFEAPGASSRPPNSFEASGAARVPGTPSVSRGEPRWMSSISTRHNYDESNPMSVA
GWPGYAVGAEQQE																					FRLRHVKDIRKFLRTVRPGRSGFCATDKGGWLGSAAVSDNVIGQGSWGSVHMVKFRDFPE
>GENE 26 27685 - 28311 208 aa, chain -																					EFVVKEAVLMSVSEKHRYKPTVVWDEWAAGSVPDEVVVNNMVTEIAATGMTPFVPLTAGA
MLLRVPALMVSSELGSSITAHLTPPPSLAISGLAEPAEGFLPVRVWVLIFTAKQPSIFSN																					GACDSCNPQLLEKAAKVTKCYLQAMEAADFSLDRVLPTMSPDQAASALAQILLGLQSLQT
RVWVTVLPLFPVPVQKSTTLSGFPPTKVAAAFLRKNLLVPSSGKTEAKNAKSLVTGPLKS																					TLGIMHNDIKAHNILVKRVPPGGYWKVTDSFNGQVFYIPNEGYLCMLADYGVVRLVKPAV
LGLHEKLSTSSLPIVPADAETSSCSKHSASLLAWSCTLSPGILLGLMTGELSGCLALGMG																					GMDTLYGTRNARFVPRDVGRWGKGAGTEYVVTPIRSKISVVVRGGRFVGVEPNKAVRYWK
PNITKSTGALLDSLSSGLPSLRHPSLKS																					NTDTSKVGDVITTNNVFYMGYDIEPDMQVQLDDTNSFPVWESRGDVADCVRTFVGGKRAS
>GENE 27 29290 - 30438 382 aa, chain +																					QPGFHRLFYKKTGSAWEKAAETVAKQNPLFSGFTLDGSGLKYIRAATACAYIFPGMAVPR
MRVSQTSWIVSRMLEYPRGGFFYSTDMACMMEGLAEELAGGHKDEVLIVSGRNGDDEVFK																					PGEREIESFTM
EFPNVRAADGLKGPNSIDPETKLVLIIDVSPTAISNALAATLQEFLIPVWVFCNHTRTLT																					>GENE 25 22614 - 23129 171 aa, chain -
ASVTRRLGYKLWPKGTYTPYICEKAGVSEVVTYNQPESEKFVAFMSAARQIMDKRKSKKT																					MDDIHLGSPLETEGVPGTLAAPDASKLFGGLDDAPGASKLFGGLDDAEDPEDPEVPEVRE
MQELAFLPHLAFAEIAMEGDQEMTPTLTAKKVSDIKDEQVNELASAMFRTGKLSHLDMLS																					TPEGRDIPEQSHSSANIWYSMPFLRIFWPVTGFLVGSLQKASHVSSSVPSPVRLFVSGVS
VPDCVYSCGEALKREVAKAKANRERFVVALRNAQYKKYTAGLLEAGTPVKTFTEVIKNWG																					GYPLQISIRSVYSGSFLLRGEPVTGFLVGSAANLSHTPPGPTWDLMTFLAS
AYDTIFLPMGVDWTYTGGSNLIRMMMTPGSHKTVTFVPESDDVHEFCHNKPTVNTMGVES																					>GENE 26 24519 - 24965 148 aa, chain +
AATGLAAELNRRWRRDNPVDAS																					MLQNYAIVLGMAVAVAIWYFFKIEEEAPPGPNPPKPDPPKPDPPKMHMPKKKPHWMDPHL
>GENE 28 30821 - 31918 365 aa, chain +																					TGSQTVQYSRNRSMGDPIRGDLPIIPRDDGWFSTAANPAHTLHAGALSMIAPASTGGGLT
MWQYLPILLMTMISQLEWTVAAVKRYPAGGFITGDKLSRVFEALPWRVAVVSDEPEKYEG																					VNKLISAYADKGNAMSGRHNSPSYYGSS
FPILTEEDPAVFEDADCILFAVSDPKCVTGAMKSVFMASSKTAWVVYDGTETRATVRSWM																					>GENE 27 25202 - 25861 219 aa, chain -
RRLWRAETYVPLLTHRGFVTDVCVYSQPDSERYVSVMTATAHFYSNRLEVLEEMAFVPHL																					METIVLVPRQDQETFSDSRPVLDGDLMLEFLENKIRHPVRRRQPRVVPVTSSDPEVVDDE
AYAKLAMGRYTVLDGCMSVKGSADVAPLNRSMWFLTAAAIPHGEIDTDSLFSDPGAVYSC																					DDEDQSDDSDEERQRLYFQYMVLKRMYPTEVIPEMTTYSNVAIMREKYKLLTRRLSLDKH
GSALREALGSLPEGSTSVVAVRNSSYRKYVRGILGPNFRVETFTNVVKTWGVYDYVLLPM																					INEWKKYIIVGMCIMELVMTKLNFDASGFARYQIKSLGAYDQLLAEMADKYYEATPQSSV
GISDSYKQGRDLMEKLEMPGGHRVVTFAPENYTVNEVHLNRPLKYAIKRMDLITPMVLRH																					EMRLMTTMGMNMAVFMLGKLLGGQMDFLGLLENAFGSSS
VSLNK																					>GENE 28 25991 - 28912 973 aa, chain +
>GENE 29 32112 - 32900 262 aa, chain +																					MANATIKYTTMDLYGILKSCKCSSDERLTHQSLSGGRFSVTGSKVGEFWRAVADRIESGE
MDPTSFDKTKLCFGKPTKFSKVAGAHIINIRYEDKVTKAKVPLSFHTPILFSFGAKTSSF																					PIDISEARQKETPLTLDFDVVDKDCKEPVPDVLVNNIHAAVARWARSSLKPAPEDRDLCG
QDGDDNWSMSLMCYDTNKGPSPQETAFIKALEAIECRVKKHLKDKDVKKATGKWYQDPLI																					VVLTKPVRQCAKGWKKGFHIQYPKLVLETGVAKNLVVGPALRPICSKVWEAVTGTAKDYL
DMMSMFYRKMEDGVVVPDRAPALYPKLLKSKNNPGQVATGFYKFVRGKEVKIPVVKEKCR																					DPLSCTVPWLVYGASKPDEPFAWKIARTLDHAGKTIDFNTAFGDVETPPSWGRPTSDRHR
VLCDLAIDSIFLGAKPSIQIKLVDVFLVELIGERKKTLKLSKLPSAVQAEINKYSADTDE																					EAMVLSIHPAGRSVFFRRYDFTAANPGRVTRLADYSAVMAKLDVARQRKPAWNTDATKAH
EEEEEEDNAEDTEEEEEEEADQ																					RLKRVTDLTAMLTADLADDRQTWLNVGFCLWQQTSGSAEGYKVWLSFSKKSDKCDEDECW
>GENE 30 32967 - 33197 76 aa, chain +																					TIWNNQMRPNSFTEGTLVYLAQKHNPGAYLNWLQVKSTPVNDIGTNVAMAKIMWDYYGHQ
MFRLGVFKTLANAYGAMKEMRPDSGVNVAVYPPKRGVVAVTVMAGDSEAAYWGLHTVLSE																					FVCCGGKTQTWYRFDGLTWVESNQGTDLRSLISAEGGPLRRLLMRQLDAVTAAKARGGRD
VREVVKAAGGGLCPFV																					SGNEDDEEDSATDEDDSNPWDSELRRLDSEVLDTMVKRLRNNLKGIEMTGVKNNVLRECA
>GENE 31 33728 - 36640 970 aa, chain +																					ELFYQPEFGDVIDSDPLLFAFANGIYDFREGCLRDGRPEDKLSRRAPVDFVMFGPIPKAR
MANFLQDVNCETVSEYDGPDASIPEGVWEGYVGHDHAALWRTWSYIYECCKKGTLVQFRG																					HPDNSPVMRPKRMPGESVQDHARRLAECFEQDDVSASAGTMGKEDVESFSCNPNDFKGPV
GKLVTFSMFDNPRFSNGAGIDAQKVLDLEDRARELQGYGPVNRRTDVMPVDRWTLNGPLL																					TKLLAFFASVFPDEGTRRFFLRNAAATFVGGNPDKVVLFWTGTGNNGKTVTQTLFEKMLG
RYDKMVLEDVGGTGSNRTMVRAQLEALQDERDVPDCDFILNVRDYPLLRRDGTRPYPQVY																					CFAVKMSTQTLTGRKPSAGSANPEMARLGGGVRWAVMEEPNSDETINAGTLKSMTGNDSF
GKGRRLPEPWARGGPHVPVVSMCSGPTYADIAVPTYECIAHAYTSSGRTLPAGGRFVKTP																					FARDLYCAGKTTFEIKPMFKLHVICNALPGIKDADQATWNRVRVVPFESTFVTPGTTAPA
SADSLPAWRDRKALAVFRGSSTGAGTSTEDNQRLRALQISMSRPDLADVGITKWNLRPRK																					DAKYVFPADTDITRKLDRLTAPLAWYLVYCWACIQNERVKYVPPPKVMEATMAYQKEHDL
TERYDGYRIIEPWQFGRKSPYPAAAKPMTPEQIAGYKYVLCLWGHAPAFRLARDLSLGSV																					FRQFVEEMLRKDPDSTLTCDDAYTAFRDWTSANSPHGTVRRPKGQVVKCLEAILGKKTVD
VLLPSRPPGQEGLDMWHSSVLKPWTHYIPVRGDLSDLEKRIEWCRDNDAECEKIAAAGME																					GWPGYAVGAEQQE
ASLNLLGWEGQLDRWMDVLRSVRLECCPGGYDMPPSPSLVSDSMCVRQMVSFPRYEDIPQ																					>GENE 29 27685 - 28311 208 aa, chain -
PSSPMPVLPRCSGTLRGWGLAASLGWDLGDAAEVLNVKRSTAVLSKTVFNNLIYRTPHLR																					MLLRVPALMVSSELGSSITAHLTPPPSLAISGLAEPAEGFLPVRVWVLIFTAKQPSIFSN
YTFGVAASDPESTAAVILSEKLKGAVTMRSWLEDSRAWARGRNVASVLCQVSQALLEAQA																					RVWVTVLPLFPVPVQKSTTLSGFPPTKVAAAFLRKNLLVPSSGKTEAKNAKSLVTGPLKS
AAGTVFGDLSLDTILVVPNPLPEYIYHDGTGGSFGLKLMPGDKWAVVTYGDYTRARIRVL																					LGLHEKLSTSSLPIVPADAETSSCSKHSASLLAWSCTLSPGILLGLMTGELSGCLALGMG
KGDGRKGHLAVVGPQPVYTKLSERKWHDICCLVSCILRTARTSKRPAARALAAAVARAAG																					PNITKSTGALLDSLSSGLPSLRHPSLKS
VKRPDMDAEALEATPYEAREEPLTRFGPAEFINGLVREFKLEEGGWAWTEKNKNIEKVLR																					>GENE 30 29290 - 30438 382 aa, chain +
PWERGLPLYPVRLWLSGDRKEAMRACVSSVLKAAPPRPATAAGAHHTFQTYLRTVGADLD																					MRVSQTSWIVSRMLEYPRGGFFYSTDMACMMEGLAEELAGGHKDEVLIVSGRNGDDEVFK
SFPEWAAAAAHLKRLWKSPGSLPAGSASLRAPSVPPPCHGPAWALPFGTRTPGEFPSWFD																					EFPNVRAADGLKGPNSIDPETKLVLIIDVSPTAISNALAATLQEFLIPVWVFCNHTRTLT
PSCLGDWTEAMGQGAPLDLENGPAKAGSDPVAVHSAWETASQLSFEEDGWTESEPRPVRR																					ASVTRRLGYKLWPKGTYTPYICEKAGVSEVVTYNQPESEKFVAFMSAARQIMDKRKSKKT
EAHVRAKERH																					MQELAFLPHLAFAEIAMEGDQEMTPTLTAKKVSDIKDEQVNELASAMFRTGKLSHLDMLS
>GENE 32 36689 - 37177 162 aa, chain +																					VPDCVYSCGEALKREVAKAKANRERFVVALRNAQYKKYTAGLLEAGTPVKTFTEVIKNWG
MDPNVLKNLSLMLSRRAGVSGGEPPRMIEWPEYGQRSEPCGSQTVWYVDRPVGAPFIKAF																					AYDTIFLPMGVDWTYTGGSNLIRMMMTPGSHKTVTFVPESDDVHEFCHNKPTVNTMGVES
ASEVEERGGGILIHAGKVTFDSAKKLAAMKEVQVFDVKYFSFDLMAVVPEHSLWKRPGDK																					AATGLAAELNRRWRRDNPVDAS
GYPEKTAQSFPKIMASDPVCRYHGFRPRDLVHVKPHDVYIVC																					>GENE 31 30821 - 31918 365 aa, chain +
>GENE 33 37314 - 37574 86 aa, chain +																					MWQYLPILLMTMISQLEWTVAAVKRYPAGGFITGDKLSRVFEALPWRVAVVSDEPEKYEG
MMHSVSVFPKDGTLLKSVSVNQTETEGEDDMQLPENAAVVRIHATLDCAMIKPSIVREVY																					FPILTEEDPAVFEDADCILFAVSDPKCVTGAMKSVFMASSKTAWVVYDGTETRATVRSWM
KTDGTSYGYIHCDAPALLRSLEVLED																					RRLWRAETYVPLLTHRGFVTDVCVYSQPDSERYVSVMTATAHFYSNRLEVLEEMAFVPHL
>GENE 34 38068 - 38487 139 aa, chain +																					AYAKLAMGRYTVLDGCMSVKGSADVAPLNRSMWFLTAAAIPHGEIDTDSLFSDPGAVYSC
MDTPCKLFCIELKEGYVPGTVSHNHMMPYFLAGSGWPVEITFHAATVELKTQEDFPPAIG																					GSALREALGSLPEGSTSVVAVRNSSYRKYVRGILGPNFRVETFTNVVKTWGVYDYVLLPM
IGIHNMTGVPVVETPHSGRMHFVFIFHSKSGRFSATYKCIPVPVVVRDYKTVASVSLTTL																					GISDSYKQGRDLMEKLEMPGGHRVVTFAPENYTVNEVHLNRPLKYAIKRMDLITPMVLRH
SLEDIVGVKLFGTACDRSS																					VSLNK
>GENE 35 38537 - 40426 629 aa, chain +																					>GENE 32 31966 - 32196 76 aa, chain +
MVTVTELRATAKNLGIRGYSTMRKAELEEAIRDHGRVSEARVASPRRSPARSPRKSPAGR																					MVSCDHGFICKRFFCSVLDLPQNCVSTAVMKRNEDPVGNISGHSLKQSQWIPQALTKPSS
KSPSKSPAGRKSPSKSPAGRKSPSKSPAGRKSPSKSPAGRKSPSKSPAGRKSPSKSPVRK																					ALESPQSFPRLQELTS
SPSKSPVRKSPRKSPAAKLQAGDRPASMNICKNLPKQRLVDIATEMGIDLNRESDGKPKT																					>GENE 33 32112 - 32900 262 aa, chain +
KDQLCADIMGGAGRKSPRKSPSRSPVRKSPSRSPVRKSPVRSPRKSPVRVPSPVRSPVKE																					MDPTSFDKTKLCFGKPTKFSKVAGAHIINIRYEDKVTKAKVPLSFHTPILFSFGAKTSSF
KTPVRSPARSEDAGSDLAPRPRRGKAVRLDYDEDDDYSYGASTDNLFSGNKEIPFPTRKR																					QDGDDNWSMSLMCYDTNKGPSPQETAFIKALEAIECRVKKHLKDKDVKKATGKWYQDPLI
RTRKPEKVFVDVRSPHTLTDSEDEDDMVEVPELEDKEITMPGVLSPYSDEIVERGYVSQG																					DMMSMFYRKMEDGVVVPDRAPALYPKLLKSKNNPGQVATGFYKFVRGKEVKIPVVKEKCR
GADYINYIYRTEYALESDESFARGARPKTNKRDSDRAVREAAAAAAIARALDRRSQSGND																					VLCDLAIDSIFLGAKPSIQIKLVDVFLVELIGERKKTLKLSKLPSAVQAEINKYSADTDE
EPAVRRRSAPTDSSRESRRDREPQRDIAEPQRDIAEPQRDIAEPQRDIAEPRKVRFREAG																					EEEEEEDNAEDTEEEEEEEADQ
SADVRVFERDEPKEYGRVPVRPPLFMPAGEPLQPLKFRPKTPKIDDTIHRAQMVLPSKPS																					>GENE 34 32986 - 33339 117 aa, chain -
QKETDNYYKQFAGEAVRPSEPVQWDKDDQVLYHKVPAWDDSSYAAAVSAWPMSVDPKQAE																					MQSLHLSEDISRCTNIYRRSLFSQTFPIGLWDRWEKTYGLFCSIELFFTQRGTVLPRQPL
SVFAEFEQLSAQDSDLIKVRKSIMKALGY																					QPLALQTARCAAPSTPPQSRRPSQSQPQPRVWEGRRPHSPQSLASSPSLHRRHSPVF
>GENE 36 38635 - 39102 155 aa, chain -																		Orf27R	pTyk		>GENE 35 33728 - 36640 970 aa, chain +
MISAHSWSLVFGLPSDSLFRSIPISVAMSTSLCLGRFLQMFMEAGLSPAWSLAAGDFLGD																					MANFLQDVNCETVSEYDGPDASIPEGVWEGYVGHDHAALWRTWSYIYECCKKGTLVQFRG
FLTGDLDGDFLTGDLDGDFLPAGDLDGDFLPAGDLDGDFLPAGDLDGDFLPAGDLDGDFL																					GKLVTFSMFDNPRFSNGAGIDAQKVLDLEDRARELQGYGPVNRRTDVMPVDRWTLNGPLL
PAGDLDGDFLPAGDFLGDLAGDLLGEATLASETLP																			XP_004913664.2		RYDKMVLEDVGGTGSNRTMVRAQLEALQDERDVPDCDFILNVRDYPLLRRDGTRPYPQVY
>GENE 37 40509 - 40700 63 aa, chain +																			Xt IRF8 174-342		GKGRRLPEPWARGGPHVPVVSMCSGPTYADIAVPTYECIAHAYTSSGRTLPAGGRFVKTP
MSGIQLDKETILKYSSAALVALSAVVAVMMVSNNSESWKPILVGAVVAASGAAAYQSWWP																			XP_018099393.1		SADSLPAWRDRKALAVFRGSSTGAGTSTEDNQRLRALQISMSRPDLADVGITKWNLRPRK
KQS																			Xt IRF9 122-168		TERYDGYRIIEPWQFGRKSPYPAAAKPMTPEQIAGYKYVLCLWGHAPAFRLARDLSLGSV
>GENE 38 40844 - 41164 106 aa, chain +																					VLLPSRPPGQEGLDMWHSSVLKPWTHYIPVRGDLSDLEKRIEWCRDNDAECEKIAAAGME
MSAGHLRKRRYVKVGDIHDMGPILGGVHDVSSPPPNVHYQQQDDHNDPGCMIHYPGEGWF																					ASLNLLGWEGQLDRWMDVLRSVRLECCPGGYDMPPSPSLVSDSMCVRQMVSFPRYEDIPQ
SSMSTVEKLMLGAVIVAAVVVGVRMFMSSGNSSATSSFSTAPYFMG																					PSSPMPVLPRCSGTLRGWGLAASLGWDLGDAAEVLNVKRSTAVLSKTVFNNLIYRTPHLR
>GENE 39 41258 - 41578 106 aa, chain +																					YTFGVAASDPESTAAVILSEKLKGAVTMRSWLEDSRAWARGRNVASVLCQVSQALLEAQA
MRVYDMRTLFASLLYADPDGGRDGEDGPPGPRGPHGPVGNLIALQGPKGDAGPRGGTGPR																					AAGTVFGDLSLDTILVVPNPLPEYIYHDGTGGSFGLKLMPGDKWAVVTYGDYTRARIRVL
GSRGPKGGDGPMGEEGEAGTSGGGGVGPSGPAGPVGRRGQVGDIGP																					KGDGRKGHLAVVGPQPVYTKLSERKWHDICCLVSCILRTARTSKRPAARALAAAVARAAG
>GENE 40 41633 - 41908 91 aa, chain +																			XP_002936464.1		VKRPDMDAEALEATPYEAREEPLTRFGPAEFINGLVREFKLEEGGWAWTEKNKNIEKVLR
MMSPRGPRGPDGYPTILDLYQWQAIPISSTPGLKGLNGPVGTRGPMGDQGPQGNNGGVGI																			Xt IRF4 278-326		PWERGLPLYPVRLWLSGDRKEAMRACVSSVLKAAPPRPATAAGAHHTFQTYLRTVGADLD
FGIKGPDGDIGRDGPRGPKGDKGPPGPPGDS																					SFPEWAAAAAHLKRLWKSPGSLPAGSASLRAPSVPPPCHGPAWALPFGTRTPGEFPSWFD
>GENE 41 42749 - 43378 209 aa, chain +																					PSCLGDWTEAMGQGAPLDLENGPAKAGSDPVAVHSAWETASQLSFEEDGWTESEPRPVRR
MQVFLDLDETLIHSIPVSRLGWTKSKPYPVKPFTVQDAGTPLSVMMGSSKAVNDGRKRLA																					EAHVRAKERH
TRLSLFKRTVLTDHIMCWRPTLRTFLNGLFASGYKINVWTAASKPYALEVVKALNLKSYG																					>GENE 36 35189 - 36637 482 aa, chain -
MGLLVTAQDYPKGSVKRLKYLTGLDAVKIPLSNTAIVDDREEVKRAQPTRAVHIKPFTAS																					MTLLGPDVSLSPDGPGLGLCPPILLERQLGRRLPCRVDRHRVRTRFGGSILEVQGSSLTH
SANTACSESDELKRVTASLAIIAGRSRRR																					GLCPVPETRGVKPAGELSGGPGPKRQGPSRSVTGRRDGRGTEGRGTCGQGPGRLPQSLEV
>GENE 42 43519 - 45216 565 aa, chain +																					GRGGGPLWERVEVRPDRPQVGLEGVVGSGGGGGSGGSGLEDGRDTSPHGLFPVPRQPQPH
MTSAVSFPITSQASDMLSKFYGSDLGSLYGTLAEKYSGGKPELAEKLRDYACKGWFGYSS																					RVERQPPLPGPEDLLYVLVLFRPRPPPLLELKLSHQTIDELCRSESRQWFLPGLIRSGLQ
PILTSVTGSGLPISCFLLYVPDTIEGLVDHTSELRWLSVMGGGVAGHWDDVRGPSAKSCG																					GLGVHVRPLYARGPCHGRRQGPRSGTFGSPGRPEDARHQAADVVPLSLRQFGVDGLGSHY
TIPFLHTVDADMSAYWQGKVRRGSYAAYMSISHPDLIEFITMRTPTGDVNRKNLNLHHGV																					GQVPLPPVSLEDPDPGPRIVPVGHHSPLIPGHEFEAERATGPVVVDVLGQGVGDDEDSVQ
NITDTFMRCVERGENWDLVDPKSGAVAHTVSARELWERILETRFRTGEPYLNFIDTANRG																					GQVPKHGPGRGLGFQQSLRDLTQHGRHVPAPRPGPRVLQPGPHGDCPLQLLGQDHGRCGL
LHPALKRKGLKIRGSNLCNEIHLPTAADRTAVCCLSSVNLERYDEWRETDLVECLVEMLD																					WVRRCHSKGVPQVRGPVDQVVKDRLGQHCGTPLDVEDLGSVSQVPSQGGRQPPSPQGPAA
NVIQTFVDEAPLKTPHTARAVRSAAGERSIGLGAMGWARYLQKHRIPFDSEEAVRLTGII																					PG
FRGIKSAAVRATRALAKERGEAPDLTGYGVRNAHLLAVAPNANSALLLGTSPSVEPEIGA																					>GENE 37 36689 - 37177 162 aa, chain +
AYVHRTRVGSHQAVNPYLKRDLESLGLDTEEVWDSIVSNKGSVQHIAALPDSLKKVYKTS																					MDPNVLKNLSLMLSRRAGVSGGEPPRMIEWPEYGQRSEPCGSQTVWYVDRPVGAPFIKAF
FEMDQRVIVRQAAERQRHLCQGQSLNLFFPIGADKTNLSDVHRLAWKSGCKGLYYLRTCA																					ASEVEERGGGILIHAGKVTFDSAKKLAAMKEVQVFDVKYFSFDLMAVVPEHSLWKRPGDK
GRTGHKIFEAKKNPEKTEECTACQG																					GYPEKTAQSFPKIMASDPVCRYHGFRPRDLVHVKPHDVYIVC
>GENE 43 45322 - 45672 116 aa, chain +																					>GENE 38 37356 - 37652 98 aa, chain -
MTSYCDTLKALAAESDSTGSERATIRMYMAMFSDASLRPAVSDTVASILGTDSLDHEDAE																					MRRMRSGFKHCAIPIDICRWEYILSPLILQDLQGPQQGGSVAVDVTVRCSVRFVHLPHYG
MMLKFKLLFFSGSANASATSHYPKADDPQRFARSVSRGPSRVRRPARNSASRPVRR																					GFNHGTVQRRVDPDDCRILRQLHIVLSLRLCLIDRDRL
>GENE 44 45761 - 46309 182 aa, chain +																					>GENE 39 38068 - 38487 139 aa, chain +
MIRALCTIVLIAAGVAVALYLSLVYGYYMSVGVQDASWLTALTGNRPDAKVPFFDKAVGE																					MDTPCKLFCIELKEGYVPGTVSHNHMMPYFLAGSGWPVEITFHAATVELKTQEDFPPAIG
APEDKVAYTERPYPVSSTQSPTTTQSPTTTTLKPTTMAVLASIGATPTPVVCHNVRGDMQ																					IGIHNMTGVPVVETPHSGRMHFVFIFHSKSGRFSATYKCIPVPVVVRDYKTVASVSLTTL
GIACNVVMKKTVAAALKVQPEAKKDNVNAQYRYGMWTPLRRSRSPFGVWNIPKKLAIAAP																					SLEDIVGVKLFGTACDRSS
DV																					>GENE 40 38212 - 38628 138 aa, chain -
>GENE 45 46691 - 50188 1165 aa, chain +																					MASSSSAFLMVEYPLIPRFLAVALSSVTVTILYSIFYYTSVEVLTGSSTGSIARGSKQLH
MRVVVNAKALEVPVGMSFTEWTRTLSPGSSPRFLAWNPVRPRTFKDVTDPFWNGKVFDLL																					ADYVFQGQSREADGRHSLIVPYHYGDRDAFVGGREPSRLGVKDKDKVHATRVRGLYDGNP
GVVNGKDDLLFPASEIQEWLEYAPNVDLAELERIFVATHRHRGMMGFAAAVQDSLVHVDP																					RHVVDSYPDGRGKVFLGL
DSVDVTRVKDGLHKELDEHASKAAATDVRLKRLRSVKPVDGFSDPVLIRTVFSVTVPEFG																					>GENE 41 38537 - 40426 629 aa, chain +
DRTAYEIVDSAVPTGSCPYISAGPFVKTIPGFKPAPEWPAQTAHAEGAVFFKADAEFPDT																					MVTVTELRATAKNLGIRGYSTMRKAELEEAIRDHGRVSEARVASPRRSPARSPRKSPAGR
KPLKDMYRKYSGAAVVPGDVTYPAVITFDVPQGSRHVPPEDFAARVAESLSLDLRGRPLV																					KSPSKSPAGRKSPSKSPAGRKSPSKSPAGRKSPSKSPAGRKSPSKSPAGRKSPSKSPVRK
EMGRVVSVRLDGMRFRPYVLTDLLVSDPDASHVMQTDELNRAHKIKGTVYAQVCGTGQTV																					SPSKSPVRKSPRKSPAAKLQAGDRPASMNICKNLPKQRLVDIATEMGIDLNRESDGKPKT
SFQEKTDEDSGEAYISLRVRARDRKGVEELMEAAGRVMAIYSRRESEIVSFYALYDKTVA																					KDQLCADIMGGAGRKSPRKSPSRSPVRKSPSRSPVRKSPVRSPRKSPVRVPSPVRSPVKE
KEAAPPRPPRKSKAPEPTGDKADRKLLRTLAPDIFLPTYSRKCLHMPVILRGAELEDARK																					KTPVRSPARSEDAGSDLAPRPRRGKAVRLDYDEDDDYSYGASTDNLFSGNKEIPFPTRKR
KGLNLMDFPLFGESERLTYACKHPQHPYPGLRANLLPNKAKYPFVPCCYSKDQAVRPNSK																					RTRKPEKVFVDVRSPHTLTDSEDEDDMVEVPELEDKEITMPGVLSPYSDEIVERGYVSQG
WTAYTTGNAEARRQGRIREGVMQAEPLPEGALIFLRRVLGQETGSKFFALRTTGVPETPV																					GADYINYIYRTEYALESDESFARGARPKTNKRDSDRAVREAAAAAAIARALDRRSQSGND
NAVHVAVFQRSLTAEEQAEERAAMALDPSAMGACAQELYVEPDVDWDRWRREMGDPNVPF																					EPAVRRRSAPTDSSRESRRDREPQRDIAEPQRDIAEPQRDIAEPQRDIAEPRKVRFREAG
NLLKYFRALETRYDCDIYIMDNKGIIHTKAVRGRLRYRSRRPTVILHLREESCVPVMTPP																					SADVRVFERDEPKEYGRVPVRPPLFMPAGEPLQPLKFRPKTPKIDDTIHRAQMVLPSKPS
SDWTRGPVRNGILTFSPIDPITVKLHDLYQDSRPVYVDGVRVPPLRSDWLPCSGQVVDRA																					QKETDNYYKQFAGEAVRPSEPVQWDKDDQVLYHKVPAWDDSSYAAAVSAWPMSVDPKQAE
GKARVFVVTPTGKMSRGSFTLVTWPMPPLAAPILRTDTGFPRGRSDSPLSFLGSRFVPSG																					SVFAEFEQLSAQDSDLIKVRKSIMKALGY
YRRSVETGAIREITGILDGACEACLLTHDPVLVPDPSWSDGGPPVYEDPVPSRALEGFTG																		Norf42L	NP_001025493.1		>GENE 42 38635 - 39102 155 aa, chain -
AEKKARMLVEYAKKAISIREGSCTQESVRSFAANGGFVVSPGALDGMKVFNPRFEAPGPF																			Xt IRF6 199-247		MISAHSWSLVFGLPSDSLFRSIPISVAMSTSLCLGRFLQMFMEAGLSPAWSLAAGDFLGD
AEADWAVKVPDVKTARRLVYALRVASVNGTCPVQEYASASLVPNFYKTSTDFVQSPAYTI																					FLTGDLDGDFLTGDLDGDFLPAGDLDGDFLPAGDLDGDFLPAGDLDGDFLPAGDLDGDFL
NVWRNDLDQSAVKKTRRAVVDWERGLAVPWPLPETELGFSYSLRFAGISRTFMAMNHPTW																					PAGDLDGDFLPAGDFLGDLAGDLLGEATLASETLP
ESAAFAALTWAKSGYCPGVTSNQIPEGEKVPTYACVKGMKPAKVLESGDGTLKLDKSSYG																					>GENE 43 40844 - 41164 106 aa, chain +
DVRVSGVMIYRASEGKPMQYVSLLM																					MSAGHLRKRRYVKVGDIHDMGPILGGVHDVSSPPPNVHYQQQDDHNDPGCMIHYPGEGWF
>GENE 46 50684 - 50941 85 aa, chain -																					SSMSTVEKLMLGAVIVAAVVVGVRMFMSSGNSSATSSFSTAPYFMG
MFAPPSSLFVPATAPAPSTSGFTIPANLRRDAYVCPFATAEKERKEREQQQPASKGLNHD																					>GENE 44 41256 - 41717 153 aa, chain -
LAAQEPLHPSLVSRFPSNYRGSFLR																					MIWVWPATGRGPGWWGIRRDPWGPEDSSCPCPRLPLSPTGPVGHSGPMGQCHPPVPSYRR
>GENE 47 51938 - 52348 136 aa, chain -																					GRRDQKDPPLRRQTSPPLPPHPWDRPLPWVPWIPLDLCRHGDPRHPWDPGAQSGYPRVRE
MDDVEYRTEFSARERAGGDIEEGLELFGPATFKGMEGDPVQRFYNGIESAGRNLIRDGHI																					VRGVPADRPLRPCPRQGPRTAATRKESSCRIPS
KLNKQEQTRLLSSVLRITYPNYKNPMGTVLGFYVTDGGRGPIDKGRLSHVQSFMEEVTDM																					>GENE 45 41730 - 42353 207 aa, chain -
DLRDLIRYCRLWLALK																					MTLPDVSGSLGPLSPGTNGTLWAVGPRVVRYQIPALAYLTPGALWTLRTRGTSLTSGPIG
>GENE 48 53093 - 53509 138 aa, chain -																					TRDSIRTLHAVHYDVWTLGPLGPLGPTSPRGPSARPCRLQTDSLHSTDARCYRCKMLQMQ
MHTISDWLNLNAPVRCFHVRQLSESEWRFTVNDTIRVVASVDGPWTVDAKGVEDLKMHKL																					DATDARCKKDMSPFSFPGILEPSHLVGSLKSPRVDPGVPCRPLALWGHPYQCLRLVPLYQ
YVPGPAKCWTRARDKAMAAALAEAVSESETCAADIVRPAVAKNTPRRPVVKRRVDAVKPA																					RCLHPHCFPAAPGRPWDPWCRPDRLDP
APDNLESWTKDDWYELDL																					>GENE 46 42749 - 43378 209 aa, chain +
>GENE 49 53512 - 53763 83 aa, chain -																					MQVFLDLDETLIHSIPVSRLGWTKSKPYPVKPFTVQDAGTPLSVMMGSSKAVNDGRKRLA
MTAKTLDPSDYNVRDDSTTGMFTPVDRFVCDPESDRIIVRKIPPEWTIGNSMRFVHFTKE																					TRLSLFKRTVLTDHIMCWRPTLRTFLNGLFASGYKINVWTAASKPYALEVVKALNLKSYG
FTQTFDPSESPSNIVRHTNGKKK																					MGLLVTAQDYPKGSVKRLKYLTGLDAVKIPLSNTAIVDDREEVKRAQPTRAVHIKPFTAS
>GENE 50 53872 - 54621 249 aa, chain -																					SANTACSESDELKRVTASLAIIAGRSRRR
MAAPKAEGEDKPKRVRKSRAKPKPETKEVKKPKSKEFCTADDSSDDYNEVKPSPAMIALM																					>GENE 47 43519 - 45216 565 aa, chain +
AVKEIPESEDVPDKSDSEAEAPVPAIVKKRRTPPKKAESSDDKKLDEATGEQVIDEDALS																					MTSAVSFPITSQASDMLSKFYGSDLGSLYGTLAEKYSGGKPELAEKLRDYACKGWFGYSS
KLTIQTLKGMCKTRNLKISGNKAALVQRLIEADGIAHIIPTTATVVQKVKKTKRPAVFSK																					PILTSVTGSGLPISCFLLYVPDTIEGLVDHTSELRWLSVMGGGVAGHWDDVRGPSAKSCG
VDSELKLIPCPGREHMLMDEATGLVFLDEDPSTAVGFIEHGEVFGLDSEHMTVCKNMGIR																					TIPFLHTVDADMSAYWQGKVRRGSYAAYMSISHPDLIEFITMRTPTGDVNRKNLNLHHGV
YSWTEDYLC																					NITDTFMRCVERGENWDLVDPKSGAVAHTVSARELWERILETRFRTGEPYLNFIDTANRG
>GENE 51 54770 - 55459 229 aa, chain -																					LHPALKRKGLKIRGSNLCNEIHLPTAADRTAVCCLSSVNLERYDEWRETDLVECLVEMLD
MQVYSPSKISQQLETFLNSVANGLGHTMSHAMSQTFSETIVASVAKKAPKTSVLAAAQAA																					NVIQTFVDEAPLKTPHTARAVRSAAGERSIGLGAMGWARYLQKHRIPFDSEEAVRLTGII
MQAEDKVSKPKKVKKTKSYADAAPKRVKKVKAPKEDTVVSEPEEAVVEQQEKQQPEKAVV																					FRGIKSAAVRATRALAKERGEAPDLTGYGVRNAHLLAVAPNANSALLLGTSPSVEPEIGA
EQQEKQQPEEAVVEQQEKQQPEEAVVEQQEKQQPEEAVVESEQPEQPEQPERQQQAQPER																					AYVHRTRVGSHQAVNPYLKRDLESLGLDTEEVWDSIVSNKGSVQHIAALPDSLKKVYKTS
QQQAQPERQQQAQPEEAEDAEQEPVEQPTAKPKKVRKTQTESEDKPKRG																					FEMDQRVIVRQAAERQRHLCQGQSLNLFFPIGADKTNLSDVHRLAWKSGCKGLYYLRTCA
>GENE 52 55539 - 57224 561 aa, chain +																					GRTGHKIFEAKKNPEKTEECTACQG
MTVRITTTTGYPHGLLNPTVPLPMSRYTLVQETAQDILYTPMGKELALMGTCTKTECKYV																					>GENE 48 45322 - 45672 116 aa, chain +
RMQEDAHLLAEASKKALTMRLEQNPELKDLLASSGSQPIVYGDTRLVAHLTLLRGVSVLS																					MTSYCDTLKALAAESDSTGSERATIRMYMAMFSDASLRPAVSDTVASILGTDSLDHEDAE
PEGMVFSEDAMRKLYKGTIDMFVSDPSSLLNVDRATLTLESLRAMVKASGNWPSTSATAA																					MMLKFKLLFFSGSANASATSHYPKADDPQRFARSVSRGPSRVRRPARNSASRPVRR
VAIPEAPVTGVSVSDKVVMEHSASVYATQKMDFERSLLIRHLLAMDPAAEADVSHLVSRM																					>GENE 49 45761 - 46309 182 aa, chain +
DARTRAASSRLAAMYHDGLLDSAVTDGLVPPDQRLLEPMSTPSTPEVHAPQDGMSFEVPH																					MIRALCTIVLIAAGVAVALYLSLVYGYYMSVGVQDASWLTALTGNRPDAKVPFFDKAVGE
VLTFAGGPVKVDDHVYDTPLHYAYNLAIRRMFADFGEGDLDDVHVSQVSVIYSDMLDKWI																					APEDKVAYTERPYPVSSTQSPTTTQSPTTTTLKPTTMAVLASIGATPTPVVCHNVRGDMQ
DAMYPQTLWRLMTEKFSGNQSCLAVLLSTDGADVKWTGRTEEESFLISDMMGQIKTGWIR																					GIACNVVMKKTVAAALKVQPEAKKDNVNAQYRYGMWTPLRRSRSPFGVWNIPKKLAIAAP
SGPPSSSPLSSADIAGTDFFYGWLSYMSRTYATALNVISEMTLARLLDLPDIPEEVRQPT																					DV
DREQAALGSDYVRSAWRVCYSEFVHKFEGKNLFASVDYCVKTHLKALKVSRDSVTGTAKT																					>GENE 50 46495 - 46785 96 aa, chain +
LSAKGYGTLIALPVIRLAMKS																					MCYNIYRLRIRLSLYSFRRYGDGTNIYRLSNALSFRLKMCANIYTRSNSSLPATLIFPKE
>GENE 53 57481 - 58548 355 aa, chain -																					REKNYNESRGKRKSFRSARWHVFHRVDQDPVSRQLS
MVKYVVTGGCGFLGSHIVKCILKYAPEVTEVVAYDINISHIMTMWSSKLKVVRGDVMDVM																		Orf41R	XP_002936464.1		>GENE 51 46691 - 50188 1165 aa, chain +
ALAKAVDGADVVIHTAGIVDVWYRHTDDEIYRVNVSGTKNVLMCCINAGVQVLVNTSSME																			Xt IRF4 198-330		MRVVVNAKALEVPVGMSFTEWTRTLSPGSSPRFLAWNPVRPRTFKDVTDPFWNGKVFDLL
VVGPNTTSGVFVRGGERTPYNTVHDHVYPLSKDRAEKLVKHYTGVAAAPGMPALKTCSLR																					GVVNGKDDLLFPASEIQEWLEYAPNVDLAELERIFVATHRHRGMMGFAAAVQDSLVHVDP
PTGIYGEGCDLLEKFFHDTVNAGNVAYGGSPPDSEHGRVYVGNVAWMHLLAARALLAGGE																					DSVDVTRVKDGLHKELDEHASKAAATDVRLKRLRSVKPVDGFSDPVLIRTVFSVTVPEFG
SAHKVNGEAFFCYDDSPYMSYDAFNAELFEDRGFGYVYVPYWVMKPMAAYNDLKRKFLGC																					DRTAYEIVDSAVPTGSCPYISAGPFVKTIPGFKPAPEWPAQTAHAEGAVFFKADAEFPDT
FGVKRSPILNSYTLALARTSFTVKTSKARRMFGYMPLYEWSEAKRRTKDWISTLK																					KPLKDMYRKYSGAAVVPGDVTYPAVITFDVPQGSRHVPPEDFAARVAESLSLDLRGRPLV
>GENE 54 58886 - 60454 522 aa, chain +																					EMGRVVSVRLDGMRFRPYVLTDLLVSDPDASHVMQTDELNRAHKIKGTVYAQVCGTGQTV
MGAAESINTVNIVTKAYAKIMTTMVTDQDITADQSQVFSIDHVKGDVVIKGDVFTQMLVI																					SFQEKTDEDSGEAYISLRVRARDRKGVEELMEAAGRVMAIYSRRESEIVSFYALYDKTVA
NLASLMKAIATQSAQDQLIDNIAQQAQAAVSGLNLAQYAYVSNNIDRLITACVQMSTDMR																					KEAAPPRPPRKSKAPEPTGDKADRKLLRTLAPDIFLPTYSRKCLHMPVILRGAELEDARK
VSCKSKVTMTQSFSVTDVEGDVRVTGVKFNQFANILSSCAMDASVNNDQARDIVSQIKQR																					KGLNLMDFPLFGESERLTYACKHPQHPYPGLRANLLPNKAKYPFVPCCYSKDQAVRPNSK
GDAKASGLDPTTLIVIIVLVMVGAPMGAGFMAGRRAIGPLLASVGLIGGGAVALGYVPRP																					WTAYTTGNAEARRQGRIREGVMQAEPLPEGALIFLRRVLGQETGSKFFALRTTGVPETPV
VKIEGFSSDPDFTLAQPAATVKGLTFTAAVAKLKSTDGYGALFWKNYDVKGTTAVKLQET																					NAVHVAVFQRSLTAEEQAEERAAMALDPSAMGACAQELYVEPDVDWDRWRREMGDPNVPF
LSYFAPAGYDPASWAGVGDSAPPFRIFPGLYQGKGDPGARPRAAYGYAGPVAGPKKGDAY																					NLLKYFRALETRYDCDIYIMDNKGIIHTKAVRGRLRYRSRRPTVILHLREESCVPVMTPP
LDGDTGSYYVLGDSWKMRGTISGHQNGRTDYWGTVDPTTTAALTGSERYIWVDPFTLVKS																					SDWTRGPVRNGILTFSPIDPITVKLHDLYQDSRPVYVDGVRVPPLRSDWLPCSGQVVDRA
TVWLFTGSPKKWTQQQTAPLDIPLTNTPSDFNVWVYKDDTAVQAVKWSSVGAGVAGAALT																					GKARVFVVTPTGKMSRGSFTLVTWPMPPLAAPILRTDTGFPRGRSDSPLSFLGSRFVPSG
ASALLMPDSVASSEMSPAVGTGTPAIGTGSPAVGTGFPAHRG																					YRRSVETGAIREITGILDGACEACLLTHDPVLVPDPSWSDGGPPVYEDPVPSRALEGFTG
>GENE 55 60704 - 61024 106 aa, chain -																					AEKKARMLVEYAKKAISIREGSCTQESVRSFAANGGFVVSPGALDGMKVFNPRFEAPGPF
MRRKQTVPKHADAYRFLTACASNPTATEVDVAVLSRCIKGGGCLSVSVRAGKTVLVTPYG																			XP_018101419.1		AEADWAVKVPDVKTARRLVYALRVASVNGTCPVQEYASASLVPNFYKTSTDFVQSPAYTI
TMVVPRDSSCPKSAEELLKTLRDSRATEVAKMLVIAALFSTKRKSK																			Similar to ifngr2?		NVWRNDLDQSAVKKTRRAVVDWERGLAVPWPLPETELGFSYSLRFAGISRTFMAMNHPTW
>GENE 56 60937 - 62232 431 aa, chain -																			(FV3gorf41R)		ESAAFAALTWAKSGYCPGVTSNQIPEGEKVPTYACVKGMKPAKVLESGDGTLKLDKSSYG
MAKLLRLNAIDGDMPGAGEADLFTLAPGGKAYVPFAWGSRVLGCKPPPAHGAARERGSVS																					DVRVSGVMIYRASEGKPMQYVSLLM
LRPHQKGVLKEAWGHVTSKGYCMLKCPPGFGKTFMALELWRRLGLPALVLTNRRVLATQW																					>GENE 52 50104 - 50316 70 aa, chain -
RDSATRFLPDSRVFTSGTPPPDALPRDLYVTGPASLRNRRIKAKDSPAKFLLIVDEAHQL																					MLSNLSESFRTSPHRDIIASDNVSYKVLMSHIRRDTYYKVLMSHIRRDTYCMGFPSEALY
TSPVSCRVLLSVRPSHLLGLSATPMRYDDYHAALGAFFGREDSTVDRVDPRPHEVEILST																					IITPDTLTSP
GVHIEPEFSKITGKMDWNSVIKAQSDNPERDAALADRMLLRPDVKWLVLCKRVDHVKRMA																					>GENE 53 50684 - 50941 85 aa, chain -
ETLSSRSGKKVDVLHGSKDEWDRDAWCVVGTYSKAGTGFDACERTGLCLAADVDRYFEQC																					MFAPPSSLFVPATAPAPSTSGFTIPANLRRDAYVCPFATAEKERKEREQQQPASKGLNHD
LGRLRANGGTVLDPVDDLGVLRKHSKNREAVYIAAGCTIKKTKCDASRPSQSTPTPTGSS																					LAAQEPLHPSLVSRFPSNYRGSFLR
QPAPRTRRPQR																					>GENE 54 50940 - 51455 171 aa, chain +
>GENE 57 62240 - 62389 49 aa, chain -																					MEEVDGCAGPNSEAGALTAGALTAGAFAVTAGAGVAGAGVAGVGWCSWCSWCSWCWCSWC
MTKTGCGCSMDPAGFEEQASILPSWWKKAACGAAAGALILLLVYFLSRE																					SWCWCSWCWCSWCWCSWCWCSWCWCSWCWCSWCWCSWCLSKGWEDRGGLEGCKSCKGWCL
>GENE 58 62426 - 62830 134 aa, chain +																					CSHCWCWCSWCWCSWCSWCLSKGWEDRGGLEGCKSCKGWCLCSHCRCWSIN
MVMFTFAMSVLYGLLVYRLLESNQFYMTVKFYIFMVKTLACVTFRRFFGTPSVTKRSDGI																					>GENE 55 51550 - 51810 86 aa, chain -
ITVSFMDGDELVCVRLKKDDAVVKRATGSETGKDYTNAWKAALAYRAMDFEPMTGCEEPV																					MTFFVTVTLPGVVCRMHGELNLSFRTTVRGCVSHRGPSEALQRDSQGCDCQGTVRVTRLC
VILFDGGDTFRVEP																					LGLLQRQVLLQRFRRLRDSGCVVLCG
>GENE 59 62871 - 64367 498 aa, chain +																					>GENE 56 51938 - 52348 136 aa, chain -
MAMVSNVKYFADALQGTQGKVGTFTVLGENVFFKRGDGTDTVCGLEMVAGRILRARSDVH																					MDDVEYRTEFSARERAGGDIEEGLELFGPATFKGMEGDPVQRFYNGIESAGRNLIRDGHI
FCEPKYFVEMDDGEKVCSFELLDCKPLGSMAPGRKGKKSVGSVTQYLSGLYQTFAAAAAA																					KLNKQEQTRLLSSVLRITYPNYKNPMGTVLGFYVTDGGRGPIDKGRLSHVQSFMEEVTDM
HSVGVVHSDLHTGNVMLCPEPVSHYVYNLGGGEMLSLETNGVRAVVVDLGMARIPGKNTV																					DLRDLIRYCRLWLALK
ACDIFVHVGHVVNGRPDYAADVRTLTLGSCYDMVMMCASGKPSLEERMLCYEVMAAYNNL																					>GENE 57 52415 - 52753 112 aa, chain +
FAGVCAPSKGGWFVDHYPSMCAVMEATIPDSVASRGGGSWLLAVANMCKLLVPRPYVKRA																					MKQTCCLLFAGDLPLHRGLTLHRGLTLHRGLTLHRGLTLHRGLTLHRGLTLHRGLTLHRG
CGKEKAHAMWMTLFTELGLTAKKSISKVDMVDAVQRLRAIADGSEIPPASLMKAACAVGL																					LTLHRGTYASQGTYASQGTYASQGTYASQGTYASQGTYASQGTYASQGDVLI
LTASVAEACYEKVEEIKASHVGMLRWKDALDAWVRLPVRCSGSVPKLGSTVILHTESGTE																					>GENE 58 52723 - 52968 81 aa, chain -
ETVVTQSMLRQIVKTREALDMAQAASDAVWTDTAYYEADDELMKGAHEESAEDFATSFLK																					MYSVRNSGCSVGCSPRQGASPIMFGPSLGAMLSAPVVRASAPVVRASSPVVKRKSLVKRK
GGTTGPIAKRCRLILKSL																					SPVKRSPLKKRSQMRTSPCEA
>GENE 60 64819 - 65373 184 aa, chain +																					>GENE 59 53093 - 53509 138 aa, chain -
MRIFGAASLKRMRPLKIVSVDVGVRHLAYCVINGDGIERLRLYDAGSSLSGVKAGERILT																					MHTISDWLNLNAPVRCFHVRQLSESEWRFTVNDTIRVVASVDGPWTVDAKGVEDLKMHKL
DLLESEDGGGEWLSADILLIEAQHVRNIKAQLVAQTIRTWATIRGLKWVQVSAALKLDRF																					YVPGPAKCWTRARDKAMAAALAEAVSESETCAADIVRPAVAKNTPRRPVVKRRVDAVKPA
VDGHGAMKYKEYKKACVKVCRDTAAERWPSTPDSAWSECWDGAAKKDDMADCLLQAAAWM																					APDNLESWTKDDWYELDL
DKRK																					>GENE 60 53512 - 53763 83 aa, chain -
>GENE 61 65956 - 67014 352 aa, chain -																					MTAKTLDPSDYNVRDDSTTGMFTPVDRFVCDPESDRIIVRKIPPEWTIGNSMRFVHFTKE
MPAQKRMSRYAYLVNKVAGPTLCGVFYGKYVEASDQAVSTCMAWFKIVVITKRVSAREWQ																					FTQTFDPSESPSNIVRHTNGKKK
EKGATVVTFRDLTRGTAPKAVECDLLYVRDFNPNTSQCWLPMLEGYKRTRTWVQIGHCNF																					>GENE 61 53872 - 54621 249 aa, chain -
ESYGPHVMKKQLFGDFSYVPFVGYGSDVLALPETDEILEYDTSPFERFVHAVQRLNPKGE																					MAAPKAEGEDKPKRVRKSRAKPKPETKEVKKPKSKEFCTADDSSDDYNEVKPSPAMIALM
SVWTHLGPDVAFAEMSIDAFNAVRESSPSPMSACMMDKTAVPQSLSEMVADYDWDHNEAL																					AVKEIPESEDVPDKSDSEAEAPVPAIVKKRRTPPKKAESSDDKKLDEATGEQVIDEDALS
RETPYVSSACAAMSRLTSSDPSLVVAVHEPKLQKYLEQFTGAKVVTYGKMLDSRMVPKRV																					KLTIQTLKGMCKTRNLKISGNKAALVQRLIEADGIAHIIPTTATVVQKVKKTKRPAVFSK
VIFQAHPINGCKSGRKLMHMWRSMPGKPKITVIKPRQEWSAYYCNPLKRVGL																					VDSELKLIPCPGREHMLMDEATGLVFLDEDPSTAVGFIEHGEVFGLDSEHMTVCKNMGIR
>GENE 62 67176 - 70217 1013 aa, chain +																					YSWTEDYLC
MDLFVYQWFCDGSQEIRAYAVDSDSSTVCVRVTGFRPGFYVETASCQAVTRALQDFRDVS																					>GENE 62 54770 - 55459 229 aa, chain -
AEKRVRDHLYATRGSSVPFVWVTFRCWFDARKASDVLVKAGFACHQCRAQPVLQLTSLRD																					MQVYSPSKISQQLETFLNSVANGLGHTMSHAMSQTFSETIVASVAKKAPKTSVLAAAQAA
LPTCGWIRLGKGAVQVKREKYSRCKREFIVQWEQVERGPDVPQPEVTVVALDLEVNSEVE																					MQAEDKVSKPKKVKKTKSYADAAPKRVKKVKAPKEDTVVSEPEEAVVEQQEKQQPEKAVV
NAMPKDRPGDEVFMAGAIILRPGKKPKRVLLSLEADDYPEAEVLAERGYAVQQYPNERSL																					EQQEKQQPEEAVVEQQEKQQPEEAVVEQQEKQQPEEAVVESEQPEQPEQPERQQQAQPER
ISGLCDMLSSVKPQVVTGYNVLGFDIDYLLKRCVRLGMEEELCLTGMAAERPAKERTISW																					QQQAQPERQQQAQPEEAEDAEQEPVEQPTAKPKKVRKTQTESEDKPKRG
SSSAFGAQKYSYLDWEGVVAVDLLPIIKRDYKFDSYRLDFVTETLLGSNKDPVTAADIFR																					>GENE 63 55539 - 57224 561 aa, chain +
AYATRKMDVVGEYCVKDVQLCVDLMEKLQVWVGLTEMAKVCRVNAFTLFTQGQQIRIYSQ																					MTVRITTTTGYPHGLLNPTVPLPMSRYTLVQETAQDILYTPMGKELALMGTCTKTECKYV
VYCHCEKNGYVVTDPADGKRVPWGQDPPVSDEPDEDYIGAHVVEPSPGIYDNVVPLDFSS																					RMQEDAHLLAEASKKALTMRLEQNPELKDLLASSGSQPIVYGDTRLVAHLTLLRGVSVLS
LYPSIMIAKNVCYSTRVDPGTPGSETFTWEDHLNCVHDPRKVEYERLSSELWDLDSEARE																					PEGMVFSEDAMRKLYKGTIDMFVSDPSSLLNVDRATLTLESLRAMVKASGNWPSTSATAA
LRRERDAIPRKRVDDRRLVVDTLNTVLDAQRMLRTTRAALKNQLGTKTVCACRLLAFLEP																					VAIPEAPVTGVSVSDKVVMEHSASVYATQKMDFERSLLIRHLLAMDPAAEADVSHLVSRM
ATKKGVMPTILTDLLDGRKRAKKAKAEAKDSITKITMDKRQLAYKVSANSMYGAMGVKRG																					DARTRAASSRLAAMYHDGLLDSAVTDGLVPPDQRLLEPMSTPSTPEVHAPQDGMSFEVPH
YLPFQDGAMTVTYFGRQCIEKAASIIGSEHGGQLVYGDTDSNYVTFADAKTPAELWDKAV																					VLTFAGGPVKVDDHVYDTPLHYAYNLAIRRMFADFGEGDLDDVHVSQVSVIYSDMLDKWI
AVAKAVSSVFPPPISLEFEQVIYTKFLILGKKRYIYLSCDRDGNSSGKMGFRGVLMARRD																					DAMYPQTLWRLMTEKFSGNQSCLAVLLSTDGADVKWTGRTEEESFLISDMMGQIKTGWIR
NSGLARKAYSITAQALLEDRDPWADLTPLMKDMYTKNCSLRDFVITKQVGSWCRECAFIE																					SGPPSSSPLSSADIAGTDFFYGWLSYMSRTYATALNVISEMTLARLLDLPDIPEEVRQPT
QGADSIVAVGDYKIRDLEKAKAETRKITGTDGGPEYMAVLYKLVMAQLPGHVQLANRMIG																					DREQAALGSDYVRSAWRVCYSEFVHKFEGKNLFASVDYCVKTHLKALKVSRDSVTGTAKT
RGETVADGTRLEYVVLRPSYDGKKRRFRGQGLSERLETSDYYKRFAEFLELDTEHYVKTL																					LSAKGYGTLIALPVIRLAMKS
VNPLDQLLTTAGRPEDEFKAFYGYRVNYRKVVEDIKTLRACPEMVKIVSFKKK																					>GENE 64 57481 - 58548 355 aa, chain -
>GENE 63 70851 - 74516 1221 aa, chain -																					MVKYVVTGGCGFLGSHIVKCILKYAPEVTEVVAYDINISHIMTMWSSKLKVVRGDVMDVM
MSRGMTTEGASLTAAASSSASTWLTESTPSTPSSSGSSYPALSTFSSCSNSASSPDEADP																					ALAKAVDGADVVIHTAGIVDVWYRHTDDEIYRVNVSGTKNVLMCCINAGVQVLVNTSSME
MSEMSPKISVASMILLKDMEEFLHLYVSSANMHPSNFVRHHIESFDDMLWNEFPAMVARE																					VVGPNTTSGVFVRGGERTPYNTVHDHVYPLSKDRAEKLVKHYTGVAAAPGMPALKTCSLR
KPVSVKGYRVKFGTVRYEPPCPDGKPWEKLTPAMARRTDATYHSAAVCDLTVTDPKGLET																					PTGIYGEGCDLLEKFFHDTVNAGNVAYGGSPPDSEHGRVYVGNVAWMHLLAARALLAGGE
VYPRLELCKIPVMVGSAVCWTRTEGSPLPGECPSDPGGYFIIKGKERVVVPHIRPAYDQP																					SAHKVNGEAFFCYDDSPYMSYDAFNAELFEDRGFGYVYVPYWVMKPMAAYNDLKRKFLGC
CVYKNGDGWLCEFRSVNRETRQTVLVQAKTDCRRKLEFSLPYIKQYVPVGLVFKALGKTA																					FGVKRSPILNSYTLALARTSFTVKTSKARRMFGYMPLYEWSEAKRRTKDWISTLK
REAVAMCGLGSFLGDEVSCRTVHHQSMAALLMEQHASAPEDPVADLAKHVPDGRSVYSKQ																					>GENE 65 58886 - 60454 522 aa, chain +
AEGAKQAKYADRASVEEDRNAKGSKEDYVRHVLAGEIFLHGGDAAEHLGWMVKRMADAAS																					MGAAESINTVNIVTKAYAKIMTTMVTDQDITADQSQVFSIDHVKGDVVIKGDVFTQMLVI
GIGTCTDRDDLANKRVDATGPLIAFLLDGLLKQYVKLFVKSAGCQKNLCPYTVLQNSMVM																					NLASLMKAIATQSAQDQLIDNIAQQAQAAVSGLNLAQYAYVSNNIDRLITACVQMSTDMR
TNSLHMCFATGNWTVKRLGPPSYVRVGVSQVLSNNNYGARVSHLRRIMHAVSFRGKNIRM																					VSCKSKVTMTQSFSVTDVEGDVRVTGVKFNQFANILSSCAMDASVNNDQARDIVSQIKQR
RQLHSSHYGFLCPYETPEGEKVGIVLNMAEGAGFSLETPREVVLATVRLGKGLPGFFEGA																					GDAKASGLDPTTLIVIIVLVMVGAPMGAGFMAGRRAIGPLLASVGLIGGGAVALGYVPRP
PARLAWSGAAGSASVDVDGVLCGVTGDPVGFVREARLCLPGVSVVWKKVEREIHLLGCQG																					VKIEGFSSDPDFTLAQPAATVKGLTFTAAVAKLKSTDGYGALFWKNYDVKGTTAVKLQET
RFVRRVLDPEGIRGSGYDSPPAPEERDIEMDPAPSSSPSDSLPCPPGVYVCAQELSVCSL																					LSYFAPAGYDPASWAGVGDSAPPFRIFPGLYQGKGDPGARPRAAYGYAGPVAGPKKGDAY
GDGEYADPPASEILTDAMSSVIPFYDHTQSPRNAYQSNMGKQAIGFPAVNCSDRYDATLH																					LDGDTGSYYVLGDSWKMRGTISGHQNGRTDYWGTVDPTTTAALTGSERYIWVDPFTLVKS
RLDYPQKSLVDSRSVKRLGFDEMAHGALPVVAIMTAGGFNQEDSVVLNASSLDRGLFSCV																					TVWLFTGSPKKWTQQQTAPLDIPLTNTPSDFNVWVYKDDTAVQAVKWSSVGAGVAGAALT
TYRTVSCADKRRTKYDSEVVCLPDWGLRNREWDYDLLGDDGVIDPSCAGALARRVEGKRK																					ASALLMPDSVASSEMSPAVGTGTPAIGTGSPAVGTGFPAHRG
AAKRPAGQRTGGGPAGLCDALWIPAGTVLVGKVSHSLGPGGNPMRRDVSLTVKQSEEGYL																		Norf66L			>GENE 66 59162 - 60037 291 aa, chain -
DRVTVDVDSDGKKLVKVRLRTPRHPEMGDKFASFTAQKGTCGAVLTQEDMPFDKDGVVPD																			XP_018097809.1		MTRDCSPHLPRVSQHIVAACVAVEVSVSLLWAGHGARVTVRGPGSRPRISLALVEAGKDP
LIINPHAFPSRMTVNYLLQMCFGTAACKLGKTYDATAFEREDVVRDIAEAAKEAGIDCWD																			ifnlr1		KGRCRVPDPGPRRGIVTGGCKVRERLLELDGRGTLDVVVFPKQGTVTVGGLELGHSGCES
SVLHSGSTGRRLPTKIFMAPCPYQRLKHMVSGKMHSRTHGPTDALTRQPVAGRSREGGIK																					KTLHGGGRLGKGKVRVGREALYLDGPGDVAQGHRSSSYETHRGQEGSYGPPAGHEPRSHG
IGEMEQWCKISHGASESLKESVYDMSDKYEVPVCKECGRISDHFEYCRMCDATDMSLVKL																					STHHDQNDDDDECGGVQARGLGVSPLLDLGHNVPGLVVVDAGVHGARTEDVCKLVKLYAR
PYTTKILFQELRSIGISIAFK																					HPHVALYIGHAERLCHGDLGFAGDPHVCGHLHTRRDEPVYVVGDVGVLRQV
>GENE 64 74242 - 74778 178 aa, chain +																					>GENE 67 60704 - 61024 106 aa, chain -
MFALETYKCKNSSMSFKRIMDATDIFGDISDIGSASSGDEAEFEHDENVERAGYEEPDDD																					MRRKQTVPKHADAYRFLTACASNPTATEVDVAVLSRCIKGGGCLSVSVRAGKTVLVTPYG
GVDGVDSVNQVEAEEEAAAVREAPSVVMPLDMESYSDEELAMMPLGAFASRLTQMKAIRD																					TMVVPRDSSCPKSAEELLKTLRDSRATEVAKMLVIAALFSTKRKSK
ALLSDFRSTGDLVTVSDKYLRMVAILILNNRDSLPNPYAAYNLLQYASKRGLVNPEQA																					>GENE 68 60937 - 62232 431 aa, chain -
>GENE 65 74895 - 75389 164 aa, chain +																					MAKLLRLNAIDGDMPGAGEADLFTLAPGGKAYVPFAWGSRVLGCKPPPAHGAARERGSVS
MHGNSLQYVKLSEHASGLIRGSAGAAGYDLAAAHPVVVPSFGRALVKTDLAVKMPPGLYG																					LRPHQKGVLKEAWGHVTSKGYCMLKCPPGFGKTFMALELWRRLGLPALVLTNRRVLATQW
RVAPRSGLALKKFIDVGAGVVDPDYRGNLGVILFNFGCDPFRVKRGDRIAQLVLERYESP																					RDSATRFLPDSRVFTSGTPPPDALPRDLYVTGPASLRNRRIKAKDSPAKFLLIVDEAHQL
PILEVDSLDSTDRGDAGYGSTGVGNWHSALWEGFSSGDLKESFV																					TSPVSCRVLLSVRPSHLLGLSATPMRYDDYHAALGAFFGREDSTVDRVDPRPHEVEILST
>GENE 66 75529 - 75816 95 aa, chain +																					GVHIEPEFSKITGKMDWNSVIKAQSDNPERDAALADRMLLRPDVKWLVLCKRVDHVKRMA
MQNFGAQEMRKGRLAFVRLSKLETLQNLIDKMLAERVFNKGEAADILESNDIRADIARAL																					ETLSSRSGKKVDVLHGSKDEWDRDAWCVVGTYSKAGTGFDACERTGLCLAADVDRYFEQC
IDSVTKKGDVACSLFAGAIARQDVVLADAMGISQV																					LGRLRANGGTVLDPVDDLGVLRKHSKNREAVYIAAGCTIKKTKCDASRPSQSTPTPTGSS
>GENE 67 76209 - 76373 54 aa, chain -																					QPAPRTRRPQR
MRGLEAPGAVGPTGPSGAPGSQGPDGDVGGMGPEGPKGDDGPVGPKGPQGAAIF																					>GENE 69 61081 - 62220 379 aa, chain +
>GENE 68 76370 - 76921 183 aa, chain -																					MLPQNSQVVHGVQDGPPVGPQPAQALLKVPVDVRRQAQAGPLAGVEPRPRLGVGAHHTPG
MPFYICSDPDPKRTVRGPRFTVPDPKPPPDPAHPLDDTDNVMTAFPKFKPYGFSVYNPWD																					VPVPLILGAVQHVHLLPGPRGQCLGHPLDVVHPLAQHQPLYVGPEEHPVGQGGVPLGVIG
PIFLSMFGRAGRNGAKGPRGRRRSPRPPGGSSMTPGDDGNQGPRGPGEQRDQPDQMDPLV																					LGLDHRVPVHLARDLAKLGLYVHARAEYLHLVGPGVDPVHRAVLPAEKGPQCSVVVVVPH
HPVTSVRSGPWERLGLRGRGESGVLRETLEMWAGQEGLISRVRDDPRESEVRPVTGVQTV																					GCSAQTQQVRGPHRQEDPTRHGGRQLVGLIHNQEKFCGRVLGLDPPVSQRSRTRHIQVPG
WPE																					QGVGRRGAGCKDPRVRKEPGRRVPPLSRQHPPVCQDEGGQPQPPPQLQGHEGLAEAGRAL
>GENE 69 76976 - 78139 387 aa, chain -																					EHAVPLGGDVAPGLLQDPFLVRSERDGAPLPGCAVSGRRFASQDPGTPGEGDVGLSPGRE
MFPHVTIVEKPGCGNCVTLKRALKEKSVPHTVMPYVPGVPGSYPIATVGGQRVGYREITK																					GKQVRFPRAGHVSIYRVEP
ALAMDMFTTSKCFKPFRYNWAEDIRTKHEKVHWVETEINLRDDVTDWKSGVMTPGEKAFV																					>GENE 70 62320 - 62757 145 aa, chain +
SCVLRLFTQLDVEVGALYLDHLTQVFRCNEIRNMLTSFACREAIHQKAYSLLNDTLGMPD																					MGVYSPAPRTPRGPWNIRIRFLSWSNSFLLEVKKNYGDVYLCDVCPVRPPGLQAPREQPV
CEYQAFADYGEMTDKLDFMREMDCSTLPGLARSLLRAVLNEGVSLFAAFVMLLTFQRSGK																					LHDRKVLHLYGQDSGVRDVQEVLWNPVSHQEVRRDNHGVLHGRRRARVRQAEEGRRRRQE
MKGMGKVVEWSVRDENIHVEGVSKLFETLNSEYPWVVTKDLIELFKEDAERVAELEEAFV																					GHRFRDWERLHQRVEGCPGLQGHGF
DLAFQECGPVCGLEPKQVKDYVLYVINLRAANMGLPKLIERAPEACPIPWVKWLIDGADL																					>GENE 71 62426 - 62830 134 aa, chain +
TNFFENHVTEYETGGLTGSWSYEPLDI																					MVMFTFAMSVLYGLLVYRLLESNQFYMTVKFYIFMVKTLACVTFRRFFGTPSVTKRSDGI
>GENE 70 78461 - 78727 88 aa, chain -																					ITVSFMDGDELVCVRLKKDDAVVKRATGSETGKDYTNAWKAALAYRAMDFEPMTGCEEPV
MQAITVLTMAMVSAYGPYSFAAPNATSSKVLVRLFNGMGVGITIVNGSVNATRNYTDPEA																					VILFDGGDTFRVEP
VFEAIPAHVPVPANMTSVIRTRVMQDCV																		Orf57R	NP_001039206.1		>GENE 72 62871 - 64367 498 aa, chain +
>GENE 71 78845 - 79111 88 aa, chain +																		S-Tkc	Xt IRF5 15-77		MAMVSNVKYFADALQGTQGKVGTFTVLGENVFFKRGDGTDTVCGLEMVAGRILRARSDVH
MERSATLEMLNVHKPDARQTGDILSRYANALWPPALAYAASVAAGYVFTAGPHGCRCGKA																					FCEPKYFVEMDDGEKVCSFELLDCKPLGSMAPGRKGKKSVGSVTQYLSGLYQTFAAAAAA
MTEAARVGVFLGVLCALYNWMGSGDSFA																					HSVGVVHSDLHTGNVMLCPEPVSHYVYNLGGGEMLSLETNGVRAVVVDLGMARIPGKNTV
>GENE 72 79129 - 79503 124 aa, chain +																					ACDIFVHVGHVVNGRPDYAADVRTLTLGSCYDMVMMCASGKPSLEERMLCYEVMAAYNNL
MASHYYSKRPERPSDGELASIVAEAAARVLSKYGLKVRDPPAFSAAASASLSRADSDPST																					FAGVCAPSKGGWFVDHYPSMCAVMEATIPDSVASRGGGSWLLAVANMCKLLVPRPYVKRA
IPMGMNRRQTAVYFTMKGMLADASARAVVVQPRSVHPAHPSTHFNGTSSAVRPSRHYNAP																					CGKEKAHAMWMTLFTELGLTAKKSISKVDMVDAVQRLRAIADGSEIPPASLMKAACAVGL
GRFR																					LTASVAEACYEKVEEIKASHVGMLRWKDALDAWVRLPVRCSGSVPKLGSTVILHTESGTE
>GENE 73 79543 - 79776 77 aa, chain +																					ETVVTQSMLRQIVKTREALDMAQAASDAVWTDTAYYEADDELMKGAHEESAEDFATSFLK
MSGFRILDSAGPQGQSSYTWEAKIAQVQHDMVAMINTFNQQIAGLSGTIMGRLDQSVIPK																					GGTTGPIAKRCRLILKSL
QQPPSSAAAISESEFED																					>GENE 73 64692 - 65405 237 aa, chain +
>GENE 74 79820 - 79954 44 aa, chain +																					MEIRDTTVGLDRPVQSGAWDPGATREQLALAGISGRCDLGGRDEDLWSRKSQKDETFKDC
MPKKVTSVVNDPLVRCWLNIVPPAVGASASRWARRSLTRLVLKT																					ERRRGGEAPRLLCDKWRRDREAEAVRRRVQSQRRQGGREDPDGPARVRGRRRRVAVCGHS
>GENE 75 80061 - 80543 160 aa, chain +																					PDRGPAREEHKGPAGGSDHKDLGHHKGPEVGSGLRGPQARQVCGRSRGHEVQRVQKGLRQ
MPIKTVSEKIPIVCGDVLSSLRISRTDRIVKGVGYVTDVLSVDWVGDIVWTSGAALAKVR																					GVQGHGCREVALDARLCLVRVLGRSGQKGRHGRLSVASRRLDGQEKVEKRGLFSLGA
YRVEALDPSDWHAEEGGMPVTGFHVGGPLSEGRDRLVLFAGDGKRVDDSWVYSGCGCMAS																					>GENE 74 64819 - 65373 184 aa, chain +
VGDSLRVWTVEATRLKRVDGSRFVYAAVCCHKCPGMAGRS																					MRIFGAASLKRMRPLKIVSVDVGVRHLAYCVINGDGIERLRLYDAGSSLSGVKAGERILT
>GENE 76 80997 - 81971 324 aa, chain -																					DLLESEDGGGEWLSADILLIEAQHVRNIKAQLVAQTIRTWATIRGLKWVQVSAALKLDRF
MECIYCFETVSAVVPCAGKCDALICVDCFKGSMDALDTFPKCQCGLEYSPNELEPVLPAA																					VDGHGAMKYKEYKKACVKVCRDTAAERWPSTPDSAWSECWDGAAKKDDMADCLLQAAAWM
TLRGLDAKVKQVWDDNIHTVNAVNAQIDDCKKTYLDALPLAASIATQSFLRKALDDYAAK																					DKRK
ITKTAEEKPVDCPAEFCMGFRVGGKPCSVCGCTECAYCKALMNIDKPHTCKAEDLESIKA																		Orf59L	XP_018101420.1		>GENE 75 65956 - 67014 352 aa, chain -
MDSNYVKCPECKKRVEKIDGCNDMTCAYCSTNFNYRTGLKQHGGSHNRIHLTHHQNLLSV																			il10rb		MPAQKRMSRYAYLVNKVAGPTLCGVFYGKYVEASDQAVSTCMAWFKIVVITKRVSAREWQ
KFQHSLSPSTLDALKRLETTMNVIESPKIYKRYNKKIAYEWISKRNMSTAIRREYGNISK																					EKGATVVTFRDLTRGTAPKAVECDLLYVRDFNPNTSQCWLPMLEGYKRTRTWVQIGHCNF
EISALTVDDVELHLVSVLTKFNII																					ESYGPHVMKKQLFGDFSYVPFVGYGSDVLALPETDEILEYDTSPFERFVHAVQRLNPKGE
>GENE 77 82146 - 83258 370 aa, chain -																					SVWTHLGPDVAFAEMSIDAFNAVRESSPSPMSACMMDKTAVPQSLSEMVADYDWDHNEAL
MVWYKKNAMFDASHIVRKDRGWGAHLEAFQAPHRQSSSPIMLDVGSHGKGGSAVLREPTP																					RETPYVSSACAAMSRLTSSDPSLVVAVHEPKLQKYLEQFTGAKVVTYGKMLDSRMVPKRV
RPHTPGHAGFRDQFSRAVSLAPLTTADNIMAGGTARGVHGMGSGAHKDPPPAPAGMENAY																					VIFQAHPINGCKSGRKLMHMWRSMPGKPKITVIKPRQEWSAYYCNPLKRVGL
SRHREAFRAPEPVATGHSLSRVPVGPVHGSQITPGNLHVYGRAARHLRPTEDIRRTINVN																		NOrf76R	NP_001006695.1		>GENE 76 66460 - 67080 206 aa, chain +
GTAPEAARRQYLAAKSATAAHVGGPYAGAMAPSHFAVPASDRLDMSAGGCPNVLPFRPET																			Xt IRF1 75-105		MGPHALALGVEPLHGVHEPLKGRGVVLEDLVRLWQREDVGAVAHKRDVGKVSKELLLHHV
RHHDCTTASSGERLEVSAGGRRNVLPFRPKTVHHSSTTASSAERMDVSAGGRRNVLPFRP																			NP_001008014.1		GSVALKVAVPYLDPGPGSLVALQHWKPALRSVWVKVPDVEEVALDSLGRSPSGQVPEGHH
ETVHHSSTTASSAERMDVSAGARPIRNWTATPVNRSHPERSLKASTAIGGHHTVSAVPTG																			Xt IRF2 75-105		RGSLLLPLSGRHPLGDDHDLEPGHAGRHGLVGGFDVLAVKDSAQRRTGDLVDKVRVSAHS
SAAHVLFGGM																					LLRGHCYISLCRETGVKAHCVRATER
>GENE 78 82216 - 82644 142 aa, chain +																		Orf69R	NP_001088726.1		>GENE 77 67176 - 70217 1013 aa, chain +
MAVEAFRDLSGWLLLTGVAVQFLMGLAPADTSILSAEDAVVDEWCTVSGLKGRTFLLPPA																		(Hypo_P)	Xa IRF2.L 74-126		MDLFVYQWFCDGSQEIRAYAVDSDSSTVCVRVTGFRPGFYVETASCQAVTRALQDFRDVS
DTSILSAEDAVVDEWCTVLGLKGRTFLLPPADTSSLSPDEAVVQSWCLVSGLKGRTLGQP																					AEKRVRDHLYATRGSSVPFVWVTFRCWFDARKASDVLVKAGFACHQCRAQPVLQLTSLRD
PADMSSLSEAGTAKWEGAIAPA																					LPTCGWIRLGKGAVQVKREKYSRCKREFIVQWEQVERGPDVPQPEVTVVALDLEVNSEVE
>GENE 79 83290 - 83544 84 aa, chain -																					NAMPKDRPGDEVFMAGAIILRPGKKPKRVLLSLEADDYPEAEVLAERGYAVQQYPNERSL
MDDKFTTLPCELEDYPGSITCPHCSAQITTAVDHVVGKMSWVVCTAITLACLPCCCIPFL																					ISGLCDMLSSVKPQVVTGYNVLGFDIDYLLKRCVRLGMEEELCLTGMAAERPAKERTISW
CNSTKDVRHTCPKCKQAVFVYKIL																					SSSAFGAQKYSYLDWEGVVAVDLLPIIKRDYKFDSYRLDFVTETLLGSNKDPVTAADIFR
>GENE 80 83607 - 83828 73 aa, chain +																					AYATRKMDVVGEYCVKDVQLCVDLMEKLQVWVGLTEMAKVCRVNAFTLFTQGQQIRIYSQ
MFLSSAVRKDSNGVRHLPSVQRWTPGSPPTRAHGHVSYVAQCATAQCREAVGRTYPGVVK																					VYCHCEKNGYVVTDPADGKRVPWGQDPPVSDEPDEDYIGAHVVEPSPGIYDNVVPLDFSS
KGLENTDKVRGFI																					LYPSIMIAKNVCYSTRVDPGTPGSETFTWEDHLNCVHDPRKVEYERLSSELWDLDSEARE
>GENE 81 83825 - 84172 115 aa, chain -																					LRRERDAIPRKRVDDRRLVVDTLNTVLDAQRMLRTTRAALKNQLGTKTVCACRLLAFLEP
MVMCWWCFEADASHGCPVKMSKKTLSVVGWFCHVRCVKAYSVLMASSGDQVFRNSPVLTD																					ATKKGVMPTILTDLLDGRKRAKKAKAEAKDSITKITMDKRQLAYKVSANSMYGAMGVKRG
VAAGRRVVPAPSPRILLDMGGKMSRAEWRDVLGTDRVYSEAGWMQDRVRGAVWPV																					YLPFQDGAMTVTYFGRQCIEKAASIIGSEHGGQLVYGDTDSNYVTFADAKTPAELWDKAV
>GENE 82 84757 - 85395 212 aa, chain -																					AVAKAVSSVFPPPISLEFEQVIYTKFLILGKKRYIYLSCDRDGNSSGKMGFRGVLMARRD
MSIGETFAISAHPEGGALFGTISPGMWNQDFIPWIRKTAVDGHLLIVSGSESELGAWREL																					NSGLARKAYSITAQALLEDRDPWADLTPLMKDMYTKNCSLRDFVITKQVGSWCRECAFIE
GARGLSYDEFTFLCPGDRMVWLSEPTEEWLARKRAPMWRCQAVWIQTEKCRLGKNADATL																					QGADSIVAVGDYKIRDLEKAKAETRKITGTDGGPEYMAVLYKLVMAQLPGHVQLANRMIG
GRAAPHTDAEHLMGMMEGIRELNVHEPQTMVIVSKIGHKNYFSAAGLVTVSFADLAIRPA																					RGETVADGTRLEYVVLRPSYDGKKRRFRGQGLSERLETSDYYKRFAEFLELDTEHYVKTL
RWVKDRVFAVVRRDDWESDRFRGLCYKWGIEM																					VNPLDQLLTTAGRPEDEFKAFYGYRVNYRKVVEDIKTLRACPEMVKIVSFKKK
>GENE 83 85531 - 87249 572 aa, chain +																					>GENE 78 70851 - 74516 1221 aa, chain -
MLDMRSMVTVHPALIAKPKGKTVSGDGADPKKRGRPKKNATEPAVRNPVTRAGVTRYMNP																					MSRGMTTEGASLTAAASSSASTWLTESTPSTPSSSGSSYPALSTFSSCSNSASSPDEADP
LVESLVRDNPFRGDNLVKESLLGQTLAEQTLVRANSRDNLLKESLVEQSFVDQTLQDQSL																					MSEMSPKISVASMILLKDMEEFLHLYVSSANMHPSNFVRHHIESFDDMLWNEFPAMVARE
VDQSILRESLLRDNPRDTLRKESLRKYNSRANPLAESLLEESTTPKPRRGAHRKPLVLTK																					KPVSVKGYRVKFGTVRYEPPCPDGKPWEKLTPAMARRTDATYHSAAVCDLTVTDPKGLET
EMEEKLEALDRDMRTAEETKVSIAGSAGIPVTALPGMEALGVMQMVSSLGFLDAGDKPNV																					VYPRLELCKIPVMVGSAVCWTRTEGSPLPGECPSDPGGYFIIKGKERVVVPHIRPAYDQP
IKTMVVKYLDVFLSMGCSAPKPCLVNVPRGYRRFKQSSSVSPAYAAKLSSEDTEAWSGAA																					CVYKNGDGWLCEFRSVNRETRQTVLVQAKTDCRRKLEFSLPYIKQYVPVGLVFKALGKTA
GVAVEAKMRHTAAVLESRNLSLEPYGSNPIKLERSALAAYMELMSMAEEAEGEDLEGIIS																					REAVAMCGLGSFLGDEVSCRTVHHQSMAALLMEQHASAPEDPVADLAKHVPDGRSVYSKQ
DCRVLRTSTEWCRDLSQTVSSWWPPLREAISRRGTALSDYVSDREVDVIRGRSRVPALSC																					AEGAKQAKYADRASVEEDRNAKGSKEDYVRHVLAGEIFLHGGDAAEHLGWMVKRMADAAS
VLLYGKRVDDNDAPLTAPQTVLKPFDVTDYSRRLGGVWLHHARFPEYAPKRLFDPRPGAE																					GIGTCTDRDDLANKRVDATGPLIAFLLDGLLKQYVKLFVKSAGCQKNLCPYTVLQNSMVM
PVLIRTCAGYLMTEERGPLRCWRKDAHMYQISLEIYNRLTTELNAVPPQTRCGRYNAKWL																					TNSLHMCFATGNWTVKRLGPPSYVRVGVSQVLSNNNYGARVSHLRRIMHAVSFRGKNIRM
STNGPTGVQKIVLAAARALTEPRLSWNDVFEV																					RQLHSSHYGFLCPYETPEGEKVGIVLNMAEGAGFSLETPREVVLATVRLGKGLPGFFEGA
>GENE 84 87872 - 88987 371 aa, chain -																					PARLAWSGAAGSASVDVDGVLCGVTGDPVGFVREARLCLPGVSVVWKKVEREIHLLGCQG
MEGWLGNLLAKSVKDKYIPVIVGRRDLWNKVFTPKSVNPDDNYEALEIVGDGVASYFFPS																					RFVRRVLDPEGIRGSGYDSPPAPEERDIEMDPAPSSSPSDSLPCPPGVYVCAQELSVCSL
YFLKRFPQLNSPKGVKTVARLKIYYGSKKSFSSIADSLGFWKFIRSGPVPVNPSTRESLL																					GDGEYADPPASEILTDAMSSVIPFYDHTQSPRNAYQSNMGKQAIGFPAVNCSDRYDATLH
EDTFEAFLGAVCMAVDDEYSIDGLGAVVAYKIMADIFDDMDISLEYTALFDTVTRLKELM																					RLDYPQKSLVDSRSVKRLGFDEMAHGALPVVAIMTAGGFNQEDSVVLNASSLDRGLFSCV
DVKKDVLGGDAVYNHRGDTTVITLKGRVIGKATGAIKRDRAKEAAGQALDLLRREGHFRE																					TYRTVSCADKRRTKYDSEVVCLPDWGLRNREWDYDLLGDDGVIDPSCAGALARRVEGKRK
HDDDAVVKVAKGPAGDGLVVAQSALGGFTVFGAESGVVEGSGGTVAQALSRVVGTKRPSA																					AAKRPAGQRTGGGPAGLCDALWIPAGTVLVGKVSHSLGPGGNPMRRDVSLTVKQSEEGYL
VEVAGGDYKSLLKEYLESVGETDSVNYIHEGVTVTMTRKGKPVATANHLVKKVREQLASR																					DRVTVDVDSDGKKLVKVRLRTPRHPEMGDKFASFTAQKGTCGAVLTQEDMPFDKDGVVPD
DYYRTVHAKGV																					LIINPHAFPSRMTVNYLLQMCFGTAACKLGKTYDATAFEREDVVRDIAEAAKEAGIDCWD
>GENE 85 89043 - 89321 92 aa, chain +																					SVLHSGSTGRRLPTKIFMAPCPYQRLKHMVSGKMHSRTHGPTDALTRQPVAGRSREGGIK
MSFQRDYESEWNAALIEEYGEGGSGFSHGRFASLRMCEQRLYRPPGKVEEGTVKCPGCGS																					IGEMEQWCKISHGASESLKESVYDMSDKYEVPVCKECGRISDHFEYCRMCDATDMSLVKL
RRVHALQRQTRSADEPMTLFAMCSECGKRWTR																					PYTTKILFQELRSIGISIAFK
>GENE 86 89450 - 89923 157 aa, chain +																					>GENE 79 74242 - 74778 178 aa, chain +
MRMIQAYLCDSVSGEPYTCKGDLCEIPFNRNFTIDLVNLSVSTEFQVKITMTPHHDLGTF																					MFALETYKCKNSSMSFKRIMDATDIFGDISDIGSASSGDEAEFEHDENVERAGYEEPDDD
VVEPKNVFSIKRAVKGDAAFKVERAAGWLPDTPQVLTLFVYERLNPVEWHSECMYENLET																					GVDGVDSVNQVEAEEEAAAVREAPSVVMPLDMESYSDEELAMMPLGAFASRLTQMKAIRD
DGGTVIVPGEATGQRFGTATEVPTMFLFKRMFVVKGV																					ALLSDFRSTGDLVTVSDKYLRMVAILILNNRDSLPNPYAAYNLLQYASKRGLVNPEQA
>GENE 87 90373 - 91017 214 aa, chain +																					>GENE 80 74820 - 75797 325 aa, chain -
MRILDLFSGTHSVPKACAQREGWSCVTVDLADSDYNVDVLEWDYTKDLKPREFDVVWASP																					MASARTTSCRAMAPANREHATSPFLVTLSIRALAISALMSLDSRMSAASPLLKTLSASIL
PCRYFSKLRESNIGRGGMTKKSVKEDLETKGLPLLRRAMEIIAYLQPKKFIVENPDTGRM																					SIRFWRVSSLDSLTNASLPFLISCAPKFCMAYCVKLGALVVNSFTQSVFSYDIGSASDYS
KEYITEWPHYVVDYCAYSDWGYRKRTRLWTDIEGFVPKTCAGKESCPNMERNPSSGRWRH																					ASDYSASDYSASDYSASDKTLLEISRREALPEGGMPVTHPGGPVPRVTPVGRVQAVHLQN
VLATDAGGRGRKGTTRRLRYRVPPAIIVELLDLC																					GRRLVPLEHELGYPVAPLDPKGVAPKVKQYDAEVAPVVGVHHPGTDVYKFFQGQAGPGSH
>GENE 88 91389 - 92126 245 aa, chain +																					PAVEARGHLNGQVCLYQGPAKGGDHDRVSGRQVVTRGSSAAPDEARSVLRELYVLQRVSV
MLWEAVTDKPVKLKGLLELLLNNMDSARLVVTSQSVSVVDYQSNMAVTASMPSSVFTSYV																					HVSSVGDRTQRCAGVRDGIKVKRWP
YKSDAECLYAGLPHAALPDLKSFKAKCNVTLRLMGDPECGQYTMKIIIANASHMSTSINM																					>GENE 81 74895 - 75389 164 aa, chain +
VVDHGKKEADRGHPEGAGKPFTLTQQEFNTLCKTFKQGPVNLGVFGGVLVASGGVDGIKV																					MHGNSLQYVKLSEHASGLIRGSAGAAGYDLAAAHPVVVPSFGRALVKTDLAVKMPPGLYG
KEVAFGAPDCVTPHVKLCVHAEKMSRLVKMGPFSAGSLTVCVAQGSVTVSTCGHLGSLTV																					RVAPRSGLALKKFIDVGAGVVDPDYRGNLGVILFNFGCDPFRVKRGDRIAQLVLERYESP
TLFEG																					PILEVDSLDSTDRGDAGYGSTGVGNWHSALWEGFSSGDLKESFV
>GENE 89 92201 - 92788 195 aa, chain +																					>GENE 82 76156 - 76431 91 aa, chain -
MSIPTVIAFSGNIGAGKSTLLRGLEAAGYEVVPEDFSRWGQLFEMALEDPNRWKFSSQLK																					MTRENQRSGRSQGSRRFGRNEGPRGPRSGGSNRSQRGAWISGPGRRRGRYGARGPKGRRR
IMLIQSEIQRAAKKSDNRVVVLERTTECVLDFCNVAMEQGQILPAEHDMLVQIWEKVNVP																					SRRPKGTSGSRNLLTGMYLESVSRGLLSSRD
VDAKIFLNTPPEKCMERIAFRGRAFERDIPVEYLSSLHSKFTRDPDYIMSGLESKEVVLA																					>GENE 83 76370 - 76921 183 aa, chain -
NAIELIEKIVSRNVR																					MPFYICSDPDPKRTVRGPRFTVPDPKPPPDPAHPLDDTDNVMTAFPKFKPYGFSVYNPWD
>GENE 90 93716 - 95533 605 aa, chain -																					PIFLSMFGRAGRNGAKGPRGRRRSPRPPGGSSMTPGDDGNQGPRGPGEQRDQPDQMDPLV
MYLNALAKVRRGGGGGRPAAGGRPAAGGRPAAGGRPAAGSRAAAGAAGPPKPAKTVRGTV																					HPVTSVRSGPWERLGLRGRGESGVLRETLEMWAGQEGLISRVRDDPRESEVRPVTGVQTV
RPRGFGGGRFPPRRFPPAPVDEATREAEKILKSIHAHKVVKLPAQRKKHRGLYKTVRHTM																					WPE
PPDYIPVLGAEVLAGISSPDVMQAVLRIAPTRDNTQAADAMLCATILRAMPYKMVHPFLD																					>GENE 84 76976 - 78139 387 aa, chain -
MAAEGKDRHANVVLRDTFFPQNARTMDEFKAFMRRRAPDCPSPRTPMVKPPFRIPDAKPG																					MFPHVTIVEKPGCGNCVTLKRALKEKSVPHTVMPYVPGVPGSYPIATVGGQRVGYREITK
LTPSVRNPRLNIPETAMVSIMTSAPWVAGHSIKGTVLPEGSTGALRGGLASRRWYVDNWV																					ALAMDMFTTSKCFKPFRYNWAEDIRTKHEKVHWVETEINLRDDVTDWKSGVMTPGEKAFV
SVRMMGNPPVEYLTFSGKRIPETREMYDAYVRHLQSFGATAVSSSPSPPPNGDAATALAN																					SCVLRLFTQLDVEVGALYLDHLTQVFRCNEIRNMLTSFACREAIHQKAYSLLNDTLGMPD
MYVDTGPEYLAALVRALPSGSGAEYEAALAYTVARAVPVFSNGETLHQIRLREGRYRPDG																					CEYQAFADYGEMTDKLDFMREMDCSTLPGLARSLLRAVLNEGVSLFAAFVMLLTFQRSGK
VHGLSDDIAFAEVYSDPDMVAEWKPRLDRIIKARVSEVIAAYRRLATGDLTAKRTPELAL																					MKGMGKVVEWSVRDENIHVEGVSKLFETLNSEYPWVVTKDLIELFKEDAERVAELEEAFV
SSRIPAPAGLLFPKAFGESAVIRTSRGRRLVIARARRDAPAVLTDLLSVLITPMYPATAE																					DLAFQECGPVCGLEPKQVKDYVLYVINLRAANMGLPKLIERAPEACPIPWVKWLIDGADL
PQRVASDDPTVLGDEPVAAAVEEPRGQAFRRKWGRGVGGKLLDALENYMDAIQQGRLPPY																					TNFFENHVTEYETGGLTGSWSYEPLDI
DNDME																					>GENE 85 78422 - 78709 95 aa, chain +
>GENE 91 95566 - 96018 150 aa, chain +																					MWIHFPVRNYIHLSHTILHYPCPDNAGHVCGHRNVSRNGLKDGLGVGVVSGGVDRTVYDR
MHGCNCNRVSGHLSAVRSSGLENGPFGPSGFGPSMWFTMHSGAAERAIRGGYLTENEKAA																					DTYPHPIKESDEDLGGGGVGSRERVGPVGGDHCHG
WESWLRNLWVCIPCESCRRHYMGIVNAVDFGSVNTGDKVFRLTVDIHNMVNARLNKPHVT																					>GENE 86 78845 - 79111 88 aa, chain +
LQKAICIYGLDTKLGPASTITFRANTSTFN																					MERSATLEMLNVHKPDARQTGDILSRYANALWPPALAYAASVAAGYVFTAGPHGCRCGKA
>GENE 92 96086 - 97252 388 aa, chain +																					MTEAARVGVFLGVLCALYNWMGSGDSFA
MACYSPRCDSPYPYADWDDCESVSSLGSFGCDYDHHEEASFQDPLAVGDDDVFEEPERVH																					>GENE 87 79129 - 79503 124 aa, chain +
GPIVDICKVDRMSEEEERMAIATRKAKEVAKELSETMSGKLRWLSDFTCDKPGPKRRKKK																					MASHYYSKRPERPSDGELASIVAEAAARVLSKYGLKVRDPPAFSAAASASLSRADSDPST
GLSMVDYPTLGSEAPAGSRIKMSKIGKGCTLVMASGGTRVEGSHPLVREFNGEKPPKNVG																					IPMGMNRRQTAVYFTMKGMLADASARAVVVQPRSVHPAHPSTHFNGTSSAVRPSRHYNAP
RKSGPAWFGYLSAKNATDKKTGSKQSDKEVEDDWTFVSKKGKGIQPEDAKPQGVKHQHAI																					GRFR
RRDDRHRHGMRGTRYGAPNYGYRYQQQQCPVQGQQSRGQWQRRHCEGEGQWTQRRPAQQQ																					>GENE 88 79543 - 79776 77 aa, chain +
QRPAQQQQRPAQQQQRPAQQQQRPAQQQQRPAQQQQRPAQQQQRPAQQPPQKPLRKRKPP																					MSGFRILDSAGPQGQSSYTWEAKIAQVQHDMVAMINTFNQQIAGLSGTIMGRLDQSVIPK
PTNQRIVKPQKPKTPEPQPPQQDWFDSV																					QQPPSSAAAISESEFED
>GENE 93 97345 - 98736 463 aa, chain +																					>GENE 89 79833 - 80549 238 aa, chain -
MSSVTGSGITSGFIDLATYDNLERAMYGGSDATTYFVKEHYPVGWFTKLPSLAAKMSGNP																					MSLRTSGHPGALVAAHCRVHKPASIYPLETGSLNGPDPEAVSHRGHATAARVHPRVVDPL
AFGQQFSVGVPRSGDYILNAWLVLKTPEVELLAANQLGDNGTIRWTKNPMHNIVESVTLS																					AVSRKEDQPVPAFGQGPSDVEASHGHPSLFRVPVGRIQSLYPVPHLGQCRARSPHDVSHP
FNDISAQSFNTAYLDAWSEYTMPEAKRTGYYNMIGNTSDLINPAPATGQDGARVLPAKNL																					VHRQHVGHVPHSLDYPVCPRDPQGREDVSTDDGNLFRDSFYRHIFARVRNVRDVEPADLN
VLPLPFFFSRDSGLALPVVSLPYNEIRITVKLRAIHDLLILQHNTTGAISPIVASDLAGG																					LIPEFPVASLAATGNSPLVTSLRPDVSGIFWPIWTPRRPRRGGQCLASTSPEGRSLRM
LPDTVEANVYMTVALITGDERQAMSSTVRDMVVEQVQAAPVHMVNPRNATTFHTDMRFSH																					>GENE 90 80061 - 80543 160 aa, chain +
AVKALMFMVQNVTHPSVGSNYTCVTPVVGVGNTVLEPALAVDPVKSASLVYENTTRLPDM																					MPIKTVSEKIPIVCGDVLSSLRISRTDRIVKGVGYVTDVLSVDWVGDIVWTSGAALAKVR
GVEYYSLVEPWYYATSIPVSTGHHLYSYALSLQDPHPSGSTNYGRLTNASLNVTLSAEAT																					YRVEALDPSDWHAEEGGMPVTGFHVGGPLSEGRDRLVLFAGDGKRVDDSWVYSGCGCMAS
TAAAGGGGNNSGYTTAQKYALIVLAINHNIIRIMNGSMGFPIL																					VGDSLRVWTVEATRLKRVDGSRFVYAAVCCHKCPGMAGRS
>GENE 94 98860 - 100047 395 aa, chain +																					>GENE 91 80997 - 81971 324 aa, chain -
MANFVTDSRNGLTISCAPQDQSHLHPTIRALVMEGDSVIFRGLPHPDIHREAPPAGLRLK																					MECIYCFETVSAVVPCAGKCDALICVDCFKGSMDALDTFPKCQCGLEYSPNELEPVLPAA
DCLVYDSYEGALVNVFWHGGQWWFCTNKKLSIDRASWSASPGSFKRAFVNCLRKMWRDDR																					TLRGLDAKVKQVWDDNIHTVNAVNAQIDDCKKTYLDALPLAASIATQSFLRKALDDYAAK
SWADLFDRSYMPSFCDANLDKDLGYVFMVFDPEERIVCSDTEQRLRLLATFDRCTNSHSY																					ITKTAEEKPVDCPAEFCMGFRVGGKPCSVCGCTECAYCKALMNIDKPHTCKAEDLESIKA
ECSLTLTCGTEVEVPRPICLKNEREFLLHLRSQDPCRVAGVVLIDALDIHYKILPSEYTK																					MDSNYVKCPECKKRVEKIDGCNDMTCAYCSTNFNYRTGLKQHGGSHNRIHLTHHQNLLSV
VLDARGEQPRLLNRMFQLMEMGPEGEAHIEVLCRYFSDARVAMERAWDVRERIVQCYLDL																					KFQHSLSPSTLDALKRLETTMNVIESPKIYKRYNKKIAYEWISKRNMSTAIRREYGNISK
TEPDSEPQVWMTRRLMEIVRGCRPGTERTMIDEFLRTMTTGQRKAFYKKHACLAGGDNAW																					EISALTVDDVELHLVSVLTKFNII
ISSDAPIKQAKTVQDLVEFPDDNCQDMDELFVVRA																					>GENE 92 82146 - 83258 370 aa, chain -
>GENE 95 100819 - 100986 55 aa, chain -																					MVWYKKNAMFDASHIVRKDRGWGAHLEAFQAPHRQSSSPIMLDVGSHGKGGSAVLREPTP
MDKPTVETSAAPVETLVLTEPPAETQAEDSVSSVLAGLTAAIETVDRLRTAFGAE																					RPHTPGHAGFRDQFSRAVSLAPLTTADNIMAGGTARGVHGMGSGAHKDPPPAPAGMENAY
>GENE 96 101096 - 101563 155 aa, chain -																					SRHREAFRAPEPVATGHSLSRVPVGPVHGSQITPGNLHVYGRAARHLRPTEDIRRTINVN
MDPEGMMYGFGVSFGISWAILKLFGREKKGKDRPREDGTQQQPSESKGEAACRDAAYRIT																					GTAPEAARRQYLAAKSATAAHVGGPYAGAMAPSHFAVPASDRLDMSAGGCPNVLPFRPET
GKRFEKIRHKGIVNPDTGRALELDCYSKSLKTAIEYQGRQHYEYVSVFHKGGRQDLRKQH																					RHHDCTTASSGERLEVSAGGRRNVLPFRPKTVHHSSTTASSAERMDVSAGGRRNVLPFRP
ERDCYKRAACQKLGIKLIEVPYTVKDIEGYLRKVL																					ETVHHSSTTASSAERMDVSAGARPIRNWTATPVNRSHPERSLKASTAIGGHHTVSAVPTG
>GENE 97 101656 - 102747 363 aa, chain +																					SAAHVLFGGM
MGIKGLKPLLRSYGVHEYTVPLSQMSGKTIAVDGTFLLHKYKNCHSVPWHYLTLYTLSNL																					>GENE 93 82216 - 82644 142 aa, chain +
RLRNVKVLFIFDGMSPPEKSREKSNRRCRKQALMEKGTLVKAQLEVWKKDGGEQAPELAA																					MAVEAFRDLSGWLLLTGVAVQFLMGLAPADTSILSAEDAVVDEWCTVSGLKGRTFLLPPA
VSERLVKTRGLDPSLTDPETVQVLTDYVDNMSRDTRVTSDDYELMRRSLDAFGFPYADAP																					DTSILSAEDAVVDEWCTVLGLKGRTFLLPPADTSSLSPDEAVVQSWCLVSGLKGRTLGQP
DEAELCCVRVVQMGIADAPMTIDSDALACGALHGVDVVYTDLHGETLTAMSTSKSKEALG																					PADMSSLSEAGTAKWEGAIAPA
LNGEQFMDLCVMCGTDFNQRVHKLGPVTALKLIKAHGSIENIPSAAPSMSCLEAVRTREI																					>GENE 94 83290 - 83544 84 aa, chain -
LSGGDMESRRKDYEAMVQKPVSAELIRSVFPPEFLDKLLHENWQLRDAMKRMAPEAFEKC																					MDDKFTTLPCELEDYPGSITCPHCSAQITTAVDHVVGKMSWVVCTAITLACLPCCCIPFL
KRK																					CNSTKDVRHTCPKCKQAVFVYKIL
>GENE 98 102838 - 102966 42 aa, chain -																					>GENE 95 83607 - 83828 73 aa, chain +
MWNTYGNNPVAVEVADGRRGPAGFRGDRGPEGPRGPEGAPGS																					MFLSSAVRKDSNGVRHLPSVQRWTPGSPPTRAHGHVSYVAQCATAQCREAVGRTYPGVVK
>GENE 99 103549 - 104220 223 aa, chain +																					KGLENTDKVRGFI
MWSQFIAILSQSMPIGVCRKYPVCQTHLKKLKVADLSQESKDSEMAAMTEYISSNRPWGQ																					>GENE 96 83825 - 84172 115 aa, chain -
GSYPSNGYVSPVSGCTLHFGNVSTLHPDSAALDGRLREMAEVLGVQDYASAPVRVSSTGY																					MVMCWWCFEADASHGCPVKMSKKTLSVVGWFCHVRCVKAYSVLMASSGDQVFRNSPVLTD
IDKVKAMVYEIDGVESMSMADLMGCTQLHQLAGKVASDIQSGAINHREFAGEILSNMVGP																					VAAGRRVVPAPSPRILLDMGGKMSRAEWRDVLGTDRVYSEAGWMQDRVRGAVWPV
LRELLPKEDCDSIVSILEKVRDGEAVSADEVFPIITKFQEAGF																					>GENE 97 84757 - 85395 212 aa, chain -
>GENE 100 104303 - 104716 137 aa, chain +																					MSIGETFAISAHPEGGALFGTISPGMWNQDFIPWIRKTAVDGHLLIVSGSESELGAWREL
MDVRQFLSDCEAPEEMVALRAAADAVGVDNRACAHLYTMLWEGVNLEEVHASLLGDGVVN																					GARGLSYDEFTFLCPGDRMVWLSEPTEEWLARKRAPMWRCQAVWIQTEKCRLGKNADATL
WGRVAAFMHICRYIVRTFPSSMDRTEVALTKFIQDPKIDKQLREWTDRLGTVGLIGRCLE																					GRAAPHTDAEHLMGMMEGIRELNVHEPQTMVIVSKIGHKNYFSAAGLVTVSFADLAIRPA
WLGAGVITGVVLSLLFY																					RWVKDRVFAVVRRDDWESDRFRGLCYKWGIEM
																					>GENE 98 85531 - 87249 572 aa, chain +
																					MLDMRSMVTVHPALIAKPKGKTVSGDGADPKKRGRPKKNATEPAVRNPVTRAGVTRYMNP
																					LVESLVRDNPFRGDNLVKESLLGQTLAEQTLVRANSRDNLLKESLVEQSFVDQTLQDQSL
																					VDQSILRESLLRDNPRDTLRKESLRKYNSRANPLAESLLEESTTPKPRRGAHRKPLVLTK
																					EMEEKLEALDRDMRTAEETKVSIAGSAGIPVTALPGMEALGVMQMVSSLGFLDAGDKPNV
																					IKTMVVKYLDVFLSMGCSAPKPCLVNVPRGYRRFKQSSSVSPAYAAKLSSEDTEAWSGAA
																					GVAVEAKMRHTAAVLESRNLSLEPYGSNPIKLERSALAAYMELMSMAEEAEGEDLEGIIS
																					DCRVLRTSTEWCRDLSQTVSSWWPPLREAISRRGTALSDYVSDREVDVIRGRSRVPALSC
																					VLLYGKRVDDNDAPLTAPQTVLKPFDVTDYSRRLGGVWLHHARFPEYAPKRLFDPRPGAE
																					PVLIRTCAGYLMTEERGPLRCWRKDAHMYQISLEIYNRLTTELNAVPPQTRCGRYNAKWL
																					STNGPTGVQKIVLAAARALTEPRLSWNDVFEV
																					>GENE 99 87872 - 88987 371 aa, chain -
																					MEGWLGNLLAKSVKDKYIPVIVGRRDLWNKVFTPKSVNPDDNYEALEIVGDGVASYFFPS
																					YFLKRFPQLNSPKGVKTVARLKIYYGSKKSFSSIADSLGFWKFIRSGPVPVNPSTRESLL
																					EDTFEAFLGAVCMAVDDEYSIDGLGAVVAYKIMADIFDDMDISLEYTALFDTVTRLKELM
																					DVKKDVLGGDAVYNHRGDTTVITLKGRVIGKATGAIKRDRAKEAAGQALDLLRREGHFRE
																					HDDDAVVKVAKGPAGDGLVVAQSALGGFTVFGAESGVVEGSGGTVAQALSRVVGTKRPSA
																					VEVAGGDYKSLLKEYLESVGETDSVNYIHEGVTVTMTRKGKPVATANHLVKKVREQLASR
																					DYYRTVHAKGV
																					>GENE 100 89043 - 89321 92 aa, chain +
																					MSFQRDYESEWNAALIEEYGEGGSGFSHGRFASLRMCEQRLYRPPGKVEEGTVKCPGCGS
																					RRVHALQRQTRSADEPMTLFAMCSECGKRWTR
																					>GENE 101 89450 - 89923 157 aa, chain +
																					MRMIQAYLCDSVSGEPYTCKGDLCEIPFNRNFTIDLVNLSVSTEFQVKITMTPHHDLGTF
																					VVEPKNVFSIKRAVKGDAAFKVERAAGWLPDTPQVLTLFVYERLNPVEWHSECMYENLET
																					DGGTVIVPGEATGQRFGTATEVPTMFLFKRMFVVKGV
																					>GENE 102 90373 - 91017 214 aa, chain +
																					MRILDLFSGTHSVPKACAQREGWSCVTVDLADSDYNVDVLEWDYTKDLKPREFDVVWASP
																					PCRYFSKLRESNIGRGGMTKKSVKEDLETKGLPLLRRAMEIIAYLQPKKFIVENPDTGRM
																					KEYITEWPHYVVDYCAYSDWGYRKRTRLWTDIEGFVPKTCAGKESCPNMERNPSSGRWRH
																					VLATDAGGRGRKGTTRRLRYRVPPAIIVELLDLC
																					>GENE 103 91389 - 92126 245 aa, chain +
																					MLWEAVTDKPVKLKGLLELLLNNMDSARLVVTSQSVSVVDYQSNMAVTASMPSSVFTSYV
																					YKSDAECLYAGLPHAALPDLKSFKAKCNVTLRLMGDPECGQYTMKIIIANASHMSTSINM
																					VVDHGKKEADRGHPEGAGKPFTLTQQEFNTLCKTFKQGPVNLGVFGGVLVASGGVDGIKV
																					KEVAFGAPDCVTPHVKLCVHAEKMSRLVKMGPFSAGSLTVCVAQGSVTVSTCGHLGSLTV
																					TLFEG
																					>GENE 104 92162 - 92872 236 aa, chain -
																					MSHGISTSVAIFSILFLGENRQHKTRRYLPHISRHNLLNQLYGVCQNHFLALETRHYIVW
																					ISCKLGVEGRQVLYRYIPLKRSTPEGYPLHALFGRSVQKDFGVDGDVYLFPNLHEHVVFG
																					GEDLPLFHGHIAEIQHTLCGPLEHHDPVVGFLCGPLDLALDEHNLELTRKLPPIWILQGH
																					LKQLAPSGKVFGHHLVPRSLQTPEECGLARSNVAAKRYDCRDAHCVIESSFTESDR
																					>GENE 105 92201 - 92788 195 aa, chain +
																					MSIPTVIAFSGNIGAGKSTLLRGLEAAGYEVVPEDFSRWGQLFEMALEDPNRWKFSSQLK
																					IMLIQSEIQRAAKKSDNRVVVLERTTECVLDFCNVAMEQGQILPAEHDMLVQIWEKVNVP
																					VDAKIFLNTPPEKCMERIAFRGRAFERDIPVEYLSSLHSKFTRDPDYIMSGLESKEVVLA
																					NAIELIEKIVSRNVR
																		Orf87L	XP_018099393.1		>GENE 106 93716 - 95533 605 aa, chain -
																		(Hypo_P)	Xt IRF9 358-379		MYLNALAKVRRGGGGGRPAAGGRPAAGGRPAAGGRPAAGSRAAAGAAGPPKPAKTVRGTV
																					RPRGFGGGRFPPRRFPPAPVDEATREAEKILKSIHAHKVVKLPAQRKKHRGLYKTVRHTM
																					PPDYIPVLGAEVLAGISSPDVMQAVLRIAPTRDNTQAADAMLCATILRAMPYKMVHPFLD
																					MAAEGKDRHANVVLRDTFFPQNARTMDEFKAFMRRRAPDCPSPRTPMVKPPFRIPDAKPG
																					LTPSVRNPRLNIPETAMVSIMTSAPWVAGHSIKGTVLPEGSTGALRGGLASRRWYVDNWV
																					SVRMMGNPPVEYLTFSGKRIPETREMYDAYVRHLQSFGATAVSSSPSPPPNGDAATALAN
																					MYVDTGPEYLAALVRALPSGSGAEYEAALAYTVARAVPVFSNGETLHQIRLREGRYRPDG
																					VHGLSDDIAFAEVYSDPDMVAEWKPRLDRIIKARVSEVIAAYRRLATGDLTAKRTPELAL
																					SSRIPAPAGLLFPKAFGESAVIRTSRGRRLVIARARRDAPAVLTDLLSVLITPMYPATAE
																					PQRVASDDPTVLGDEPVAAAVEEPRGQAFRRKWGRGVGGKLLDALENYMDAIQQGRLPPY
																					DNDME
																					>GENE 107 94905 - 95780 291 aa, chain -
																					MQTQRFRSQDSQAAFSFSVRYPPLMALSAAPLCIVNHMEGPKPEGPKGPFSSPEDLTAER
																					CPDTLLQLQPCIFMVLCFKENRHVPKRVSQGEERRRRRTTRRRWETRRRWETRRRWETRR
																					RLESSSRRGGSSKTGQDRQGDRQAQGLRGRQVPPEAISPGARGRGHQRGGKDPQVHPRPQ
																					GREAPGPEKEAQGPVQDCASHHAPRLYPSAGGGGPRGHLQPGRHAGGPEDRSHQGQHPGG
																					RRNAVRHHPEGHALQDGPPFPGHGSRGQRQARQRSPEGHILSPERQDHGRV
																					>GENE 108 95566 - 96018 150 aa, chain +
																					MHGCNCNRVSGHLSAVRSSGLENGPFGPSGFGPSMWFTMHSGAAERAIRGGYLTENEKAA
																					WESWLRNLWVCIPCESCRRHYMGIVNAVDFGSVNTGDKVFRLTVDIHNMVNARLNKPHVT
																					LQKAICIYGLDTKLGPASTITFRANTSTFN
																					>GENE 109 96086 - 97252 388 aa, chain +
																					MACYSPRCDSPYPYADWDDCESVSSLGSFGCDYDHHEEASFQDPLAVGDDDVFEEPERVH
																					GPIVDICKVDRMSEEEERMAIATRKAKEVAKELSETMSGKLRWLSDFTCDKPGPKRRKKK
																					GLSMVDYPTLGSEAPAGSRIKMSKIGKGCTLVMASGGTRVEGSHPLVREFNGEKPPKNVG
																					RKSGPAWFGYLSAKNATDKKTGSKQSDKEVEDDWTFVSKKGKGIQPEDAKPQGVKHQHAI
																					RRDDRHRHGMRGTRYGAPNYGYRYQQQQCPVQGQQSRGQWQRRHCEGEGQWTQRRPAQQQ
																					QRPAQQQQRPAQQQQRPAQQQQRPAQQQQRPAQQQQRPAQQQQRPAQQPPQKPLRKRKPP
																					PTNQRIVKPQKPKTPEPQPPQQDWFDSV
																					>GENE 110 96479 - 96937 152 aa, chain -
																					MTSLPLSSGLLSLNRTLLLLISVAVIWSSVSGASHSVTVPVVAAYGVLMFHTLRLCVFGL
																					DTLALFAHKCPIVFDFLVRLFTASLFVGGIFRREVAEPSGARFSAHILGRLLTVKLSDKR
																					VRSFHSGAARRHDEGAALSNLAHLDARACRSL
																					>GENE 111 97345 - 98736 463 aa, chain +
																					MSSVTGSGITSGFIDLATYDNLERAMYGGSDATTYFVKEHYPVGWFTKLPSLAAKMSGNP
																					AFGQQFSVGVPRSGDYILNAWLVLKTPEVELLAANQLGDNGTIRWTKNPMHNIVESVTLS
																					FNDISAQSFNTAYLDAWSEYTMPEAKRTGYYNMIGNTSDLINPAPATGQDGARVLPAKNL
																					VLPLPFFFSRDSGLALPVVSLPYNEIRITVKLRAIHDLLILQHNTTGAISPIVASDLAGG
																					LPDTVEANVYMTVALITGDERQAMSSTVRDMVVEQVQAAPVHMVNPRNATTFHTDMRFSH
																					AVKALMFMVQNVTHPSVGSNYTCVTPVVGVGNTVLEPALAVDPVKSASLVYENTTRLPDM
																					GVEYYSLVEPWYYATSIPVSTGHHLYSYALSLQDPHPSGSTNYGRLTNASLNVTLSAEAT
																					TAAAGGGGNNSGYTTAQKYALIVLAINHNIIRIMNGSMGFPIL
																					>GENE 112 97400 - 97804 134 aa, chain +
																					MTILREQCTGVRTPPRTLSRSTTPWGGSPSCRLWLPRCRVTRLSGSSFRSAFPGRGITSS
																					TPGWCSRPPRSSSWLQTSWETMAPSGGQRTPCTTLWRASPSHSTTSAPSPLTRHTWTPGA
																					STPCQRPSAQATIT
																					>GENE 113 98860 - 100047 395 aa, chain +
																					MANFVTDSRNGLTISCAPQDQSHLHPTIRALVMEGDSVIFRGLPHPDIHREAPPAGLRLK
																					DCLVYDSYEGALVNVFWHGGQWWFCTNKKLSIDRASWSASPGSFKRAFVNCLRKMWRDDR
																					SWADLFDRSYMPSFCDANLDKDLGYVFMVFDPEERIVCSDTEQRLRLLATFDRCTNSHSY
																					ECSLTLTCGTEVEVPRPICLKNEREFLLHLRSQDPCRVAGVVLIDALDIHYKILPSEYTK
																					VLDARGEQPRLLNRMFQLMEMGPEGEAHIEVLCRYFSDARVAMERAWDVRERIVQCYLDL
																					TEPDSEPQVWMTRRLMEIVRGCRPGTERTMIDEFLRTMTTGQRKAFYKKHACLAGGDNAW
																					ISSDAPIKQAKTVQDLVEFPDDNCQDMDELFVVRA
																					>GENE 114 100398 - 100637 79 aa, chain +
																					MSLHLTLVLSGKNLKIVVESINVVTARSERSSLLDCKRCCKRPNIPHTETVDFVWGFNVE
																					TRLIAAETQSDFGRKHPGR
																					>GENE 115 100779 - 100994 71 aa, chain +
																					MCLQKRGAHHFGTLTLLQTLSGVYRPSRWQPSDRPRPRTRCPLPGSLPAALSGQESRRVP
																					PTFLLLVCPFF
																					>GENE 116 101096 - 101563 155 aa, chain -
																					MDPEGMMYGFGVSFGISWAILKLFGREKKGKDRPREDGTQQQPSESKGEAACRDAAYRIT
																					GKRFEKIRHKGIVNPDTGRALELDCYSKSLKTAIEYQGRQHYEYVSVFHKGGRQDLRKQH
																					ERDCYKRAACQKLGIKLIEVPYTVKDIEGYLRKVL
																					>GENE 117 101656 - 102747 363 aa, chain +
																					MGIKGLKPLLRSYGVHEYTVPLSQMSGKTIAVDGTFLLHKYKNCHSVPWHYLTLYTLSNL
																					RLRNVKVLFIFDGMSPPEKSREKSNRRCRKQALMEKGTLVKAQLEVWKKDGGEQAPELAA
																					VSERLVKTRGLDPSLTDPETVQVLTDYVDNMSRDTRVTSDDYELMRRSLDAFGFPYADAP
																					DEAELCCVRVVQMGIADAPMTIDSDALACGALHGVDVVYTDLHGETLTAMSTSKSKEALG
																					LNGEQFMDLCVMCGTDFNQRVHKLGPVTALKLIKAHGSIENIPSAAPSMSCLEAVRTREI
																					LSGGDMESRRKDYEAMVQKPVSAELIRSVFPPEFLDKLLHENWQLRDAMKRMAPEAFEKC
																					KRK
																					>GENE 118 102672 - 102920 82 aa, chain -
																					MVGGDRQVSGETGVQRDPEDRRELLDPKKHTQNFHMPDGRRKRTYYTHIFVHTRASHSHL
																					RLHFSKASGAILFMASLSCQFS
																					>GENE 119 103549 - 104220 223 aa, chain +
																					MWSQFIAILSQSMPIGVCRKYPVCQTHLKKLKVADLSQESKDSEMAAMTEYISSNRPWGQ
																					GSYPSNGYVSPVSGCTLHFGNVSTLHPDSAALDGRLREMAEVLGVQDYASAPVRVSSTGY
																					IDKVKAMVYEIDGVESMSMADLMGCTQLHQLAGKVASDIQSGAINHREFAGEILSNMVGP
																					LRELLPKEDCDSIVSILEKVRDGEAVSADEVFPIITKFQEAGF
																					>GENE 120 104303 - 104716 137 aa, chain +
																					MDVRQFLSDCEAPEEMVALRAAADAVGVDNRACAHLYTMLWEGVNLEEVHASLLGDGVVN
																					WGRVAAFMHICRYIVRTFPSSMDRTEVALTKFIQDPKIDKQLREWTDRLGTVGLIGRCLE
																					WLGAGVITGVVLSLLFY
